# Supplementary material for: Evaluation of Xpert® MTB/RIF Assay in Induced Sputum and Gastric Lavage Samples from Young Children with Suspected Tuberculosis from the MVA85A TB Vaccine Trial
Source: PLoS One. 2015 Nov 10;10(11):e0141623. doi: 10.1371/journal.pone.0141623 (PMC4640848; doi:10.1371/journal.pone.0141623)
Supplement: S1 Data — (MHT) [file pone.0141623.s002.mht]

From: "Saved by Internet Explorer 11"
Subject: 
Date: Fri, 11 Sep 2015 07:18:47 +0100
MIME-Version: 1.0
Content-Type: text/html;
	charset="Windows-1252"
Content-Transfer-Encoding: quoted-printable
Content-Location: file://C:\Users\Imogen\AppData\Local\Temp\S1_data.dta
X-MimeOLE: Produced By Microsoft MimeOLE V6.1.7601.17609

<!DOCTYPE HTML PUBLIC "-//W3C//DTD HTML 4.0 Transitional//EN">
<HTML><HEAD><META content=3D"IE=3D5.0000" =
http-equiv=3D"X-UA-Compatible">

<META http-equiv=3D"Content-Type" content=3D"text/html; =
charset=3Dwindows-1252">
<META name=3D"GENERATOR" content=3D"MSHTML 11.00.9600.18015"></HEAD>
<BODY><stata_dta><HEADER><release>117</release><byteorder>LSF</byteorder>=
<k>u</k><n>=BE=04</n><LABEL></LABEL><timestamp>=1110=20
Feb 2015=20
14:08</timestamp></HEADER><MAP>=99=14=01=1F=02I=11J=12=C2(=FE7&amp;]=D3gt=
=B4	=83=B4	@=BF	L=BF	=
</MAP><variable_types>=0C=FA=FF=12=0B=01=FA=FF=01=FA=FF=0C=F8=FF=F8=FF=F7=
=FF=F7=FF=F7=FF=F8=FF=0B=FA=FF=01=FA=FF=0C=F8=FF=F8=FF=F7=FF=F7=FF=F7=FF=F8=
=FF=0B=FA=FF=01=FA=FF=0C=F8=FF=F8=FF=F7=FF=F7=FF=F7=FF=F8=FF=FA=FF=0B=FA=FF=
=01=FA=FF=0C=F8=FF=F8=FF=F7=FF=F7=FF=F7=FF=F8=FF=FA=FF=F7=FF=F7=FF=F7=FF=F7=
=FF=F7=FF=F7=FF=F7=FF=F7=FF=F7=FF=F7=FF=F7=FF=F7=FF=F7=FF=F7=FF=F7=FF=F7=FF=
=F7=FF=F7=FF=F7=FF=F7=FF=F7=FF=F7=FF=F7=FF=F7=FF=F7=FF=F7=FF=F7=FF=F7=FF=F7=
=FF=F7=FF=F7=FF=F7=FF=F7=FF=F7=FF=F7=FF=F7=FF=F7=FF=F7=FF=F7=FF=F7=FF=F7=FF=
=F7=FF=F7=FF=F7=FF=F7=FF=F7=FF=F7=FF=F7=FF=F7=FF=F7=FF=F7=FF=F7=FF=F7=FF=F7=
=FF=F7=FF=F7=FF=F7=FF=F7=FF=F7=FF=F7=FF=F7=FF=F7=FF=F7=FF=F7=FF=F7=FF=F7=FF=
=F7=FF</variable_types><varnames>pax_idpantNumberadm_eventuationneCVWadm_=
siteuationneCVWlid_is1rcimenSpecifyomsSuggescollect_is1ectedsultedTBdays_=
is1PosCulturexdone_is1onealOnLateralrifampicin_is1nceDetectedid0001w1or2d=
iffxpert_is1iveaafb_is1mtbcult_is12z_mtbcult_is1expert_is11ivexamt_is1s1i=
velid_is2orPositiveCulturedays_is2orPositiveCulturexdone_is2rPositiveCult=
urerifampicin_is2nid_is2rtDonealOnLateraldiffxpert_is2tOnLateralaafb_is2e=
sistanceDetectedmtbcult_is2leZonez_mtbcult_is2xpert_is21or2xamt_is2and2li=
d_gw1orgw11days_gw1xdone_gw1itativerifampicin_gw1id_gw1_allw2diffxpert_gw=
1aafb_gw1tativemtbcult_gw1z_mtbcult_gw1xpert_gw1xamt_gw1mergelid_gw2days_=
gw2xdone_gw2rifampicin_gw2id_gw23diffxpert_gw2aafb_gw2mtbcult_gw2z_mtbcul=
t_gw2xpert_gw2xamt_gw2_mergexpert_is12xpert_is1and2xpert_gw12xpert_gw1and=
2xpert_is1andgw1xpert_is1andgw2xpert_is2andgw2xpert_is2andgw1xpert_gw12is=
12_gw2_is1_is2xmtbcult_is12mtbcult_gw12mtbcult_gw12is12mtbcult_anyof_gw1_=
gw2_is1_is2mtbcult_is1or2_and_gw1or2mtbcult_is1gw2aafbtbcult_anyof_gw1_gw=
2_is1_is2tbcult_gw1tbcult_gw1orgw2gxpert_is1orIS2gxpert_gw1or2x_is1andgw1=
xpert_is1or2xpert_gw1or2xpert_is1orgw1xpert_is1orgw2xpert_is2orgw2xpert_i=
s2orgw1xpert_anyof_gw1_gw2_is1_is2xpert_is1or2_and_gw1or2is2xpert_exp10mt=
bcult_is1and2dxpert_is2orgw2mtbcult_gw1and2dxpert_is2orgw2mtbcult_is1orgw=
1xpert_is2orgw2mtbcult_is1andgw1pert_is2orgw2xpert_is1andgw1b2mtbcult_is1=
orgw22mtbcult_is1andgw2mtbcult_is2orgw2mtbcult_is2andgw2mtbcult_is2orgw1m=
tbcult_is2andgw1mtbcult_is1or2w1mtbcult_gw1or2w1xpert_is1orgw1andxpert_is=
2orgw2mtbcult_is1orgw1and_is2orgw2w2mix2_exp10gw1andxpert_is2orgw2mix2_ou=
t10orgw1and_is2orgw2w2xpert_allspec_posd_is2orgw2w2mtbcult_allspec_posis2=
orgw2w2aafb_anys2andgw22tbxpert_any_mtbcult_gw1orgw2_mtbcult_anyrgw2_mtbc=
ult_is1oris2_xpert_is1oris2_xpert_any_xpert_gw1orgw2cultexpert_is1cultexp=
ert_is2cultexpert_gw1cultexpert_gw2cultexpert_is1or2cultexpert_gw1or2xper=
t_is2lessis1</varnames><sortlist>J)=E8<u=04&#65533;&#65533;&#65533;&#6553=
3;&#65533;&#65533;&#65533;&#65533;&#65533;&#65533;&#65533;&#65533;k=01&#6=
5533;&#65533;&#65533;&#65533;&#65533;&#65533;&#65533;&#65533;&#65533;&#65=
533;&#65533;&#65533;&#65533;&#65533;&#65533;&#65533;&#65533;&#65533;&#655=
33;&#65533;&#65533;&#65533;&#65533;&#65533;&#65533;&#65533;&#65533;&#6553=
3;&#65533;&#65533;&#65533;&#65533;&#65533;&#65533;&#65533;&#65533;&#65533=
;&#65533;&#65533;&#65533;&#65533;&#65533;&#65533;&#65533;&#65533;&#65533;=
&#65533;&#65533;&#65533;&#65533;&#65533;&#65533;&#65533;&#65533;&#65533;&=
#65533;&#65533;&#65533;&#65533;&#65533;&#65533;&#65533;&#65533;&#65533;&#=
65533;&#65533;&#65533;&#65533;&#65533;&#65533;&#65533;&#65533;&#65533;&#6=
5533;&#65533;&#65533;&#65533;&#65533;&#65533;&#65533;&#65533;&#65533;&#65=
533;&#65533;&#65533;&#65533;&#65533;&#65533;&#65533;&#65533;&#65533;&#655=
33;&#65533;&#65533;&#65533;&#65533;&#65533;&#65533;&#65533;&#65533;&#6553=
3;&#65533;&#65533;&#65533;&#65533;&#65533;&#65533;&#65533;&#65533;&#65533=
;&#65533;&#65533;&#65533;&#65533;&#65533;&#65533;&#65533;&#65533;&#65533;=
&#65533;&#65533;&#65533;&#65533;&#65533;&#65533;&#65533;&#65533;&#65533;&=
#65533;&#65533;&#65533;&#65533;&#65533;&#65533;&#65533;&#65533;&#65533;&#=
65533;&#65533;&#65533;&#65533;&#65533;&#65533;&#65533;&#65533;&#65533;&#6=
5533;&#65533;&#65533;&#65533;&#65533;&#65533;&#65533;&#65533;&#65533;&#65=
533;&#65533;&#65533;&#65533;&#65533;&#65533;&#65533;&#65533;&#65533;&#655=
33;&#65533;&#65533;&#65533;&#65533;&#65533;<=20
sortlist=3D""><formats>%12s%10.0gd/CCYY%18sgd/CCYY%11sgd/CCYY%9s%10.0g%9s=
%10.0g%12s%21.0g%12.0g%16.0g%9.0g%11.0g%22.0g%11sg%10.0g%9s0g%10.0g%12s%2=
1.0g%12.0g%16.0g%16.0g%11.0g%22.0g%11sg%10.0g%9s0g%10.0g%12sg%21.0g%12.0g=
%16.0g%16.0g%11.0g%22.0g%23.0g%11s%10.0g%9s0g%10.0g%12s%21.0g%12.0g%16.0g=
%16.0g%11.0g%22.0g%23.0g%9.0g%9.0g%9.0g%9.0g%9.0g%9.0g%9.0g%9.0g%9.0g%9.0=
g%9.0g%9.0g%9.0g%12.0g%9.0g%9.0g%9.0g%9.0g%9.0g%9.0g%9.0g%9.0g%9.0g%9.0g%=
9.0g%9.0g%9.0g%9.0g%9.0g%9.0g%9.0g%9.0g%9.0g%9.0g%9.0g%9.0g%9.0g%9.0g%9.0=
g%9.0g%9.0g%9.0g%9.0g%9.0g%9.0g%9.0g%9.0g%9.0g%9.0g%9.0g%9.0g%9.0g%9.0g%9=
.0g%9.0g%9.0g%9.0g%9.0g%9.0g%9.0g%9.0g%9.0g%9.0g%9.0g%9.0g%9.0g%9.0g</for=
mats><value_label_names>xpertaafb_is1mtbult_is1tativex_is1s1tativexamt_is=
1tativeamt_gw2amt_gw2amt_gw2xpertaafb_is2mtbmtb_qualitativex_is2xamt_is2m=
ergetbcultpertafbulture_allxpert_gw1aafb_gw1tativemtbmtb_qualitativexpert=
_gw1xamt_gw1_mergexpert_gw2aafb_gw2mtbmtb_qualitativex_gw2xamt_gw2_mergem=
tbcult_anyof_gw1_gw2_is1_is2</value_label_names><variable_labels>Particip=
antNumberwB=01`(R@=018B=8A	=
u=01=A4=05wB=01=90=BCQ@=01EventNoantNumberwB=01`(R@=018B=8A	=
u=01=A4=05wB=01=90=BCQ@=01EventTypetNumberwB=01`(R@=018B=8A	=
u=01=A4=05wB=01=90=BCQ@=01LabNumbertNumberwB=01`(R@=018B=8A	=
u=01=A4=05wB=01=90=BCQ@=01SpecimenCollectedwB=01`(R@=018B=8A	=
u=01=A4=05wB=01=90=BCQ@=01DaysUntilPosCulture=01`(R@=018B=8A	=
u=01=A4=05wB=01=90=BCQ@=01GeneXpertDonelture=01`(R@=018B=8A	=
u=01=A4=05wB=01=90=BCQ@=01RifampinResistanceDetected@=018B=8A	=
u=01=A4=05wB=01=90=BCQ@=01ifampinResistanceDetected@=018B=8A	=
u=01=A4=05wB=01=90=BCQ@=01GeneXpertResultceDetected@=018B=8A	=
u=01=A4=05wB=01=90=BCQ@=01SmearResultultceDetected@=018B=8A	=
u=01=A4=05wB=01=90=BCQ@=01mearResultultceDetected@=018B=8A	=
u=01=A4=05wB=01=90=BCQ@=01mearResultultceDetected@=018B=8A	=
u=01=A4=05wB=01=90=BCQ@=01mearResultultceDetected@=018B=8A	=
u=01=A4=05wB=01=90=BCQ@=01GeneXpertResultceDetected@=018B=8A	=
u=01=A4=05wB=01=90=BCQ@=01LabNumberesultceDetected@=018B=8A	=
u=01=A4=05wB=01=90=BCQ@=01DaysUntilPosCulturetected@=018B=8A	=
u=01=A4=05wB=01=90=BCQ@=01GeneXpertDonelturetected@=018B=8A	=
u=01=A4=05wB=01=90=BCQ@=01RifampinResistanceDetected@=018B=8A	=
u=01=A4=05wB=01=90=BCQ@=01ifampinResistanceDetected@=018B=8A	=
u=01=A4=05wB=01=90=BCQ@=01GeneXpertResultceDetected@=018B=8A	=
u=01=A4=05wB=01=90=BCQ@=01SmearResultultceDetected@=018B=8A	=
u=01=A4=05wB=01=90=BCQ@=01mearResultultceDetected@=018B=8A	=
u=01=A4=05wB=01=90=BCQ@=01mearResultultceDetected@=018B=8A	=
u=01=A4=05wB=01=90=BCQ@=01mearResultultceDetected@=018B=8A	=
u=01=A4=05wB=01=90=BCQ@=01GeneXpertResultceDetected@=018B=8A	=
u=01=A4=05wB=01=90=BCQ@=01LabNumberesultceDetected@=018B=8A	=
u=01=A4=05wB=01=90=BCQ@=01DaysUntilPosCulturetected@=018B=8A	=
u=01=A4=05wB=01=90=BCQ@=01GeneXpertDonelturetected@=018B=8A	=
u=01=A4=05wB=01=90=BCQ@=01RifampinResistanceDetected@=018B=8A	=
u=01=A4=05wB=01=90=BCQ@=01ifampinResistanceDetected@=018B=8A	=
u=01=A4=05wB=01=90=BCQ@=01GeneXpertResultceDetected@=018B=8A	=
u=01=A4=05wB=01=90=BCQ@=01SmearResultultceDetected@=018B=8A	=
u=01=A4=05wB=01=90=BCQ@=01mearResultultceDetected@=018B=8A	=
u=01=A4=05wB=01=90=BCQ@=01mearResultultceDetected@=018B=8A	=
u=01=A4=05wB=01=90=BCQ@=01mearResultultceDetected@=018B=8A	=
u=01=A4=05wB=01=90=BCQ@=01GeneXpertResultceDetected@=018B=8A	=
u=01=A4=05wB=01=90=BCQ@=01eneXpertResultceDetected@=018B=8A	=
u=01=A4=05wB=01=90=BCQ@=01LabNumberesultceDetected@=018B=8A	=
u=01=A4=05wB=01=90=BCQ@=01DaysUntilPosCulturetected@=018B=8A	=
u=01=A4=05wB=01=90=BCQ@=01GeneXpertDonelturetected@=018B=8A	=
u=01=A4=05wB=01=90=BCQ@=01RifampinResistanceDetected@=018B=8A	=
u=01=A4=05wB=01=90=BCQ@=01ifampinResistanceDetected@=018B=8A	=
u=01=A4=05wB=01=90=BCQ@=01GeneXpertResultceDetected@=018B=8A	=
u=01=A4=05wB=01=90=BCQ@=01SmearResultultceDetected@=018B=8A	=
u=01=A4=05wB=01=90=BCQ@=01mearResultultceDetected@=018B=8A	=
u=01=A4=05wB=01=90=BCQ@=01mearResultultceDetected@=018B=8A	=
u=01=A4=05wB=01=90=BCQ@=01mearResultultceDetected@=018B=8A	=
u=01=A4=05wB=01=90=BCQ@=01GeneXpertResultceDetected@=018B=8A	=
u=01=A4=05wB=01=90=BCQ@=01eneXpertResultceDetected@=018B=8A	=
u=01=A4=05wB=01=90=BCQ@=01eneXpertResultceDetected@=018B=8A	=
u=01=A4=05wB=01=90=BCQ@=01eneXpertResultceDetected@=018B=8A	=
u=01=A4=05wB=01=90=BCQ@=01eneXpertResultceDetected@=018B=8A	=
u=01=A4=05wB=01=90=BCQ@=01eneXpertResultceDetected@=018B=8A	=
u=01=A4=05wB=01=90=BCQ@=01eneXpertResultceDetected@=018B=8A	=
u=01=A4=05wB=01=90=BCQ@=01eneXpertResultceDetected@=018B=8A	=
u=01=A4=05wB=01=90=BCQ@=01eneXpertResultceDetected@=018B=8A	=
u=01=A4=05wB=01=90=BCQ@=01eneXpertResultceDetected@=018B=8A	=
u=01=A4=05wB=01=90=BCQ@=01eneXpertResultceDetected@=018B=8A	=
u=01=A4=05wB=01=90=BCQ@=01eneXpertResultceDetected@=018B=8A	=
u=01=A4=05wB=01=90=BCQ@=01eneXpertResultceDetected@=018B=8A	=
u=01=A4=05wB=01=90=BCQ@=01eneXpertResultceDetected@=018B=8A	=
u=01=A4=05wB=01=90=BCQ@=01eneXpertResultceDetected@=018B=8A	=
u=01=A4=05wB=01=90=BCQ@=01eneXpertResultceDetected@=018B=8A	=
u=01=A4=05wB=01=90=BCQ@=01eneXpertResultceDetected@=018B=8A	=
u=01=A4=05wB=01=90=BCQ@=01eneXpertResultceDetected@=018B=8A	=
u=01=A4=05wB=01=90=BCQ@=01eneXpertResultceDetected@=018B=8A	=
u=01=A4=05wB=01=90=BCQ@=01eneXpertResultceDetected@=018B=8A	=
u=01=A4=05wB=01=90=BCQ@=01eneXpertResultceDetected@=018B=8A	=
u=01=A4=05wB=01=90=BCQ@=01eneXpertResultceDetected@=018B=8A	=
u=01=A4=05wB=01=90=BCQ@=01eneXpertResultceDetected@=018B=8A	=
u=01=A4=05wB=01=90=BCQ@=01eneXpertResultceDetected@=018B=8A	=
u=01=A4=05wB=01=90=BCQ@=01eneXpertResultceDetected@=018B=8A	=
u=01=A4=05wB=01=90=BCQ@=01eneXpertResultceDetected@=018B=8A	=
u=01=A4=05wB=01=90=BCQ@=01eneXpertResultceDetected@=018B=8A	=
u=01=A4=05wB=01=90=BCQ@=01eneXpertResultceDetected@=018B=8A	=
u=01=A4=05wB=01=90=BCQ@=01eneXpertResultceDetected@=018B=8A	=
u=01=A4=05wB=01=90=BCQ@=01eneXpertResultceDetected@=018B=8A	=
u=01=A4=05wB=01=90=BCQ@=01eneXpertResultceDetected@=018B=8A	=
u=01=A4=05wB=01=90=BCQ@=01eneXpertResultceDetected@=018B=8A	=
u=01=A4=05wB=01=90=BCQ@=01eneXpertResultceDetected@=018B=8A	=
u=01=A4=05wB=01=90=BCQ@=01eneXpertResultceDetected@=018B=8A	=
u=01=A4=05wB=01=90=BCQ@=01eneXpertResultceDetected@=018B=8A	=
u=01=A4=05wB=01=90=BCQ@=01eneXpertResultceDetected@=018B=8A	=
u=01=A4=05wB=01=90=BCQ@=01eneXpertResultceDetected@=018B=8A	=
u=01=A4=05wB=01=90=BCQ@=01eneXpertResultceDetected@=018B=8A	=
u=01=A4=05wB=01=90=BCQ@=01eneXpertResultceDetected@=018B=8A	=
u=01=A4=05wB=01=90=BCQ@=01eneXpertResultceDetected@=018B=8A	=
u=01=A4=05wB=01=90=BCQ@=01eneXpertResultceDetected@=018B=8A	=
u=01=A4=05wB=01=90=BCQ@=01eneXpertResultceDetected@=018B=8A	=
u=01=A4=05wB=01=90=BCQ@=01eneXpertResultceDetected@=018B=8A	=
u=01=A4=05wB=01=90=BCQ@=01eneXpertResultceDetected@=018B=8A	=
u=01=A4=05wB=01=90=BCQ@=01eneXpertResultceDetected@=018B=8A	=
u=01=A4=05wB=01=90=BCQ@=01eneXpertResultceDetected@=018B=8A	=
u=01=A4=05wB=01=90=BCQ@=01eneXpertResultceDetected@=018B=8A	=
u=01=A4=05wB=01=90=BCQ@=01eneXpertResultceDetected@=018B=8A	=
u=01=A4=05wB=01=90=BCQ@=01eneXpertResultceDetected@=018B=8A	=
u=01=A4=05wB=01=90=BCQ@=01eneXpertResultceDetected@=018B=8A	=
u=01=A4=05wB=01=90=BCQ@=01eneXpertResultceDetected@=018B=8A	=
u=01=A4=05wB=01=90=BCQ@=01eneXpertResultceDetected@=018B=8A	=
u=01=A4=05wB=01=90=BCQ@=01eneXpertResultceDetected@=018B=8A	=
u=01=A4=05wB=01=90=BCQ@=01eneXpertResultceDetected@=018B=8A	=
u=01=A4=05wB=01=90=BCQ@=01eneXpertResultceDetected@=018B=8A	=
u=01=A4=05wB=01=90=BCQ@=01eneXpertResultceDetected@=018B=8A	=
u=01=A4=05wB=01=90=BCQ@=01eneXpertResultceDetected@=018B=8A	=
u=01=A4=05wB=01=90=BCQ@=01eneXpertResultceDetected@=018B=8A	=
u=01=A4=05wB=01=90=BCQ@=01eneXpertResultceDetected@=018B=8A	=
u=01=A4=05wB=01=90=BCQ@=01eneXpertResultceDetected@=018B=8A	=
u=01=A4=05wB=01=90=BCQ@=01eneXpertResultceDetected@=018B=8A	=
u=01=A4=05wB=01=90=BCQ@=01eneXpertResultceDetected@=018B=8A	=
u=01=A4=05wB=01=90=BCQ@=01eneXpertResultceDetected@=018B=8A	=
u=01=A4=05wB=01=90=BCQ@=01eneXpertResultceDetected@=018B=8A	=
u=01=A4=05wB=01=90=BCQ@=01eneXpertResultceDetected@=018B=8A	=
u=01=A4=05wB=01=90=BCQ@=01eneXpertResultceDetected@=018B=8A	=
u=01=A4=05wB=01=90=BCQ@=01eneXpertResultceDetected@=018B=8A	=
u=01=A4=05wB=01=90=BCQ@=01eneXpertResultceDetected@=018B=8A	=
u=01=A4=05wB=01=90=BCQ@=01eneXpertResultceDetected@=018B=8A	=
u=01=A4=05wB=01=90=BCQ@=01</variable_labels><characteristics><ch>d_dtanot=
e16/,R@=01^\Htb=3D=20
+ve Xpert or +ve M.tb=20
culture</ch><ch>E_dtanote0/,R@=01^\H16</ch><ch>=8C_dtanote15/,R@=01^\Hcor=
rection for=20
item 13,57 positive M.tb isolates occurring in 36=20
patients</ch><ch>j_dtanote1/,R@=01^\H.m=3Dmissing data points; =
.i=3Dinvalid=20
test</ch><ch>J_dta_lang_c/,R@=01^\Hdefault</ch><ch>J_dta_lang_list@=01^\H=
default</ch><ch>k_dtanote2/,R@=01^\Hmtbcult_is1or2=20
=3Deither is1 or is2 is pos</ch><ch>i_dtanote3/,R@=01^\Hxpert_is1or2 =
=3Deither is1 or=20
is2 is pos</ch><ch>=EC_dtanote4/,R@=01^\Hxpertgw1or2 refers to treatment =
as positive=20
result if either GW1 or GW2 is positive. However, both results are =
required to=20
be negative for treatment as a negative =
resutl</ch><ch>i_dtanote5/,R@=01^\Hgw=20
permutations similar to that for =
IS</ch><ch>=B2_dtanote6/,R@=01^\His1or2_and_gw1or2=20
positive result taken as at least 1 positive of IS1 /IS2 AND at least 1 =
positive=20
for GW1 /GW2</ch><ch>k_dtanote7/,R@=01^\Hmtbcult_is1or2 =3Deither is1 or =
is2 is=20
pos</ch><ch>i_dtanote8/,R@=01^\Hxpert_is1or2 =3Deither is1 or is2 is=20
pos</ch><ch>=EC_dtanote9/,R@=01^\Hxpertgw1or2 refers to treatment as =
positive result=20
if either GW1 or GW2 is positive. However, both results are required to =
be=20
negative for treatment as a negative =
resutl</ch><ch>i_dtanote10/,R@=01^\Hgw=20
permutations similar to that for =
IS</ch><ch>=B2_dtanote11/,R@=01^\His1or2_and_gw1or2=20
positive result taken as at least 1 positive of IS1 /IS2 AND at least 1 =
positive=20
for GW1 /GW2</ch><ch>=B2_dtanote12/,R@=01^\His1or2_and_gw1or2 positive =
result taken=20
as at least 1 positive of IS1 /IS2 AND at least 1 positive for GW1=20
/GW2</ch><ch>u_dtanote13/,R@=01^\H57 positive M.tb isolates occurring in =
30=20
patients</ch><ch>=83_dtanote14/,R@=01^\H27 positive GeneXpert events =
occurring in a=20
total of 17=20
patients</ch></characteristics><data>852002-50458=01CVWardAdmission=01sch=
5047221YeYe852002-50458sch5050810eYe852002-50458sch5047232eYe852002-50458=
=03sch5050819eYe852002-50458=03=7F852002-51324=01CVWardAdmissionndsch6090=
460YeYe852002-51324sch6094308eYe852002-51324sch6090473eYe852002-51324=03s=
ch6094319eYe852002-51324=03=7F852013-53786=01CVWardAdmissionndsch6062207Y=
eYe852013-53786sch6066512eYe852013-53786sch6062212eYe852013-53786=03sch60=
66515eYe852013-53786=03=7F852002-51323=01CVWardAdmissionndsch6194428YeYe8=
52002-51323sch6197057eYe852002-51323sch6194462eYe852002-51323=EE=FF=FF=7F=
H=7F=EE=FF=FF=7F=03sch6197086eYe852002-51323=03=7F=7F=7F=7F=7F=7F=7F=7F=7F=
=7F=7F=7F=7F=7F=7F=7F=7F=7F=7F=7F=7F=7F852013-51810=01CVWardAdmissionassc=
h5337185YeYe852013-51810sch5340843eYe852013-51810sch5337211eYe852013-5181=
0=03sch5340867eYe852013-51810=03=7F852002-51967=01CVWardAdmissionndsch558=
9743YeYe852002-51967sch5593154eYe852002-51967sch5589758eYe852002-51967=03=
sch5593169eYe852002-51967=03=7F852002-53121=01CVWardAdmissionndsch5192270=
YeYe852002-53121sch5192287eYe852002-53121sch5192281eYe852002-53121=03sch5=
192306eYe852002-53121=03=7F852014-52352=01CVWardAdmissionassch5718927YeYe=
852014-52352sch5723029eYe852014-52352sch5718981eYe852014-52352=03sch57230=
45eYe852014-52352=03=7F852014-10208=02CVWardAdmissionndsch6033534YeYe8520=
14-10208sch6037501eYe852014-10208sch6033549eYe852014-10208=03sch6037516eY=
e852014-10208=03=7F852014-50958=01CVWardAdmissionassch5696904Y=1BYe852014=
-50958p=7Fsch5700091eYe852014-50958sch5696910eYe852014-50958=03sch5700099=
eYe852014-50958=03=7F=7F=7F=7F=7F=7F=7F=7F=7F=7F=7F=7F=7F=7F=7F=7F=7F=7F=7F=
852002-53137=01CVWardAdmissionndsch5520258YeYe852002-53137scg5523406eYe85=
2002-53137sch5520342eYe852002-53137=03sch5523419eYe852002-53137=03=7F8520=
02-51129=01CVWardAdmissionndsch5290375YeYe852002-51129sch5293111eYe852002=
-51129sch5290382eYe852002-51129=03sch5293130eYe852002-51129=03=7F852002-5=
0251=01CVWardAdmission=01sch5426146YeYe852002-50251sch5426159eYe852002-50=
251sch5426207eYe852002-50251=03sch5426180eYe852002-50251=03=7F852002-5135=
1=01CVWardAdmissionndsch5928162YeYe852002-51351sch5930615eYe852002-51351s=
ch5928176eYe852002-51351=03sch5930635eYe852002-51351=03=7F852002-51714=01=
CVWardAdmissionassch5598490YeYe852002-51714sch5600850eYe852002-51714sch55=
98531eYe852002-51714=03sch5600800eYe852002-51714=03=7F852013-53795=02CVWa=
rdAdmissionndsch5448540Y'Ye852013-53795p=7Fsch5965919eYe852013-53795sch54=
48555eYe852013-53795=03sch5965924eYe852013-53795=03=7F=7F=7F=7F=7F=7F=7F=7F=
=7F=7F=7F=7F=7F=7F=7F=7F=7F=7F=7F852002-52500=01CVWardAdmissionassch51711=
36YeYe852002-52500sch5174103eYe852002-52500sch5171149eYe852002-52500=03sc=
h5174122eYe852002-52500=03=7F852002-40002=01CVWardAdmission=01sch5369591Y=
eYe852002-40002sch5369595=06Ye852002-40002p=7Fsch5369641eYe852002-40002=03=
sch5369648eYe852002-40002=03=7F=7F=7F=7F=7F=7F=7F=7F=7F=7F=7F=7F=7F=7F=7F=
=7F=7F=7F852013-52755=01CVWardAdmissionndsch5520287YeYe852013-52755sch552=
3403eYe852013-52755sch5520321eYe852013-52755=03sch552326eYe852013-52755=03=
=7F852002-51029=02CVWardAdmissionndsch5100363YeYe852002-51029=18=7Fsch510=
3910eYe852002-51029sch5100361eYe852002-51029=03sch5103912eYe852002-51029=03=
=7F=7F=7F=7F=7F=7F=7F=7F=7F=7F=7F=7F=7F=7F=7F=7F=7F=7F=7F852014-10582=01C=
VWardAdmissionassch6233184YeYe852014-10582sch6237350eYe852014-10582sch623=
3250eYe852014-10582=03sch6237354eYe852014-10582=03=7F852002-40006=01CVWar=
dAdmission=01sch4677849YeYe852002-40006sch4678807eYe852002-40006sch467784=
8eYe852002-40006=03sch4678814eYe852002-40006=03=7F852002-50287=01CVWardAd=
mission=01sch4986972YeYe852002-50287sch4989113eYe852002-50287sch4986975eY=
e852002-50287=03sch4989107eYe852002-50287=03=7F852002-40075=01CVWardAdmis=
sion=01sch5404614YeYe852002-40075=18=7Fsch5408382eYe852002-40075sch540465=
2eYe852002-40075=03sch5408416eYe852002-40075=03=7F=7F=7F=7F=7F=7F=7F=7F=7F=
=7F=7F=7F=7F=7F=7F=7F=7F=7F=7F852002-53653=01CVWardAdmissionassch5448534Y=
eYe852002-53653sch5452452eYe852002-53653sch5448557eYe852002-53653=03sch54=
52481eYe852002-53653=03=7F852002-10534=01CVWardAdmission=01sch4871846YeYe=
852002-10534sch4874493eYe852002-10534sch4871844eYe852002-10534=03sch48744=
96eYe852002-10534=03=7F852002-50677=01CVWardAdmission=01sch5385871YeYe852=
002-50677sch5388061eYe852002-50677sch5385929eYe852002-50677=03sch5388090e=
Ye852002-50677=03=7F852014-53425=01CVWardAdmissionMKsch6148631YeYe852014-=
53425sch6151964eYe852014-53425sch6148619eYe852014-53425=03sch6152000eYe85=
2014-53425=03=7F852002-50822=02CVWardAdmissionndsch5612888YeYe852002-5082=
2sch5616492eYe852002-50822sch5612901eYe852002-50822=18=7F=03sch5616500eYe=
852002-50822=03=7F=7F=7F=7F=7F=18=7F=7F=7F=7F=7F=7F=7F=7F=7F=7F=7F=7F=7F=7F=
=7F852014-10101=01CVWardAdmissionndsch5428351YeYe852014-10101sch5431523eY=
e852014-10101sch5428406eYe852014-10101=03sch5431563eYe852014-10101=03=7F8=
52002-52330=01CVWardAdmissionassch5528316YeYe852002-52330sch5531554eYe852=
002-52330sch5528331eYe852002-52330=03sch5531569eYe852002-52330=03=7F85201=
4-50877=02CVWardAdmissionassch5903326YeYe852014-50877sch5907945eYe852014-=
50877sch5903352eYe852014-50877=03sch5907953eYe852014-50877=03=7F852014-50=
026=01CVWardAdmissionndsch5034039YeYe852014-50026=18=7Fsch5037340eYe85201=
4-50026sch5034045eYe852014-50026=03sch5037323eYe852014-50026=03=7F=7F=7F=7F=
=7F=7F=7F=7F=7F=7F=7F=7F=7F=7F=7F=7F=7F=7F=7F852014-52953=01CVWardAdmissi=
on#Ksch5520309YeYe852014-52953sch5523396eYe852014-52953sch5520338eYe85201=
4-52953=03sch5523427eYe852014-52953=03=7F852002-50822=01CVWardAdmissionnd=
sch4745094YeYe852002-50822sch4748634eYe852002-50822sch4745085eYe852002-50=
822=03sch4748647eYe852002-50822=03=7F852002-20033=01CVWardAdmission=01sch=
4514127YeYe852002-20033sch4515458eYe852002-20033sch4514123eYe852002-20033=
=03sch4515468eYe852002-20033=03=7F852002-10002=02CVWardAdmission=02sch541=
9752YeYe852002-10002sch5423355eYe852002-10002sch5419760eYe852002-10002=03=
sch5423397eYe852002-10002=03=7F852013-30046=01CVWardAdmissionndsch5250863=
YeYe852013-30046sch5253214eYe852013-30046sch5250856eYe852013-30046=03sch5=
253258eYe852013-30046=03=7F852013-53097=01CVWardAdmissionndsch5304472YeYe=
852013-53097sch5306932eYe852013-53097sch5304502eYe852013-53097=03sch53069=
46eYe852013-53097=03=7F852013-50274=01CVWardAdmissionndsch5443129YeYe8520=
13-50274sch5445893eYe852013-50274sch5443178eYe852013-50274=03sch5445956eY=
e852013-50274=03=7F852002-50092=01CVWardAdmission=01sch5239396YeYe852002-=
50092sch5242385eYe852002-50092sch5239439eYe852002-50092=03sch52452388eYe8=
52002-50092=03=7F852002-51871=01CVWardAdmissionassch5095579YeYe852002-518=
71sch5097889eYe852002-51871sch5095607eYe852002-51871=03sch5097893eYe85200=
2-51871=03=7F852002-52273=02CVWardAdmissionndsch6184504YeYe852002-52273sc=
h6189100eYe852002-52273sch6184538eYe852002-52273=03sch6189117eYe852002-52=
273=03=7F852002-10341=01CVWardAdmission=01sch4604991YeYe852002-10341sch46=
07496eYe852002-10341sch4604977eYe852002-10341=03sch4607472eYe852002-10341=
=03=7F852002-51747=01CVWardAdmissionassch5331724YeYe852002-51747sch533472=
2eYe852002-51747sch5331702eYe852002-51747=03sch5334743eYe852002-51747=03=7F=
852014-51218=01CVWardAdmissionassch5897839YeYe852014-51218sch5900696eYe85=
2014-51218sch5897851eYe852014-51218=03sch5900715eYe852014-51218=03=7F8520=
13-51483=01CVWardAdmissionndsch4951040YeYe852013-51483sch4954549eYe852013=
-51483sch4951046eYe852013-51483=03sch4954560eYe852013-51483=03=7F852014-5=
2657=01CVWardAdmissionassch5548220YeYe852014-52657sch5551611eYe852014-526=
57sch5548272eYe852014-52657=03sch5551635eYe852014-52657=03=7F852002-52084=
=01CVWardAdmissionndsch5666326YeYe852002-52084sch5669666eYe852002-52084sc=
h5666372eYe852002-52084=03sch5669762eYe852002-52084=03=7F852002-52321=01C=
VWardAdmissionassch5344193Y!Ye852002-52321p=7Fsch5344167eYe852002-52321sc=
h5344141eYe852002-52321=03sch5344148eYe852002-52321=03=7F=7F=7F=7F=7F=7F=7F=
=7F=7F=7F=7F=7F=7F=7F=7F=7F=7F=7F=7F852013-51140=01CVWardAdmissionndsch53=
18089YeYe852013-51140sch5320913eYe852013-51140sch5318098eYe852013-51140=03=
sch5320923=19Ye852013-51140=01p=7F=80?=01=03=80?=7F=7F=7F=80?=80?=7F=7F=7F=
=7F=7F=7F=7F=80?=80?=80?=80?=80?=7F=7F=7F=7F=7F=7F=7F=7F=7F=7F=7F=7F=7F=7F=
=80?=80?=80?=80?=80?=80?=7F852002-52414=02CVWardAdmissionassch5637388YeYe=
852002-52414sch5639921eYe852002-52414sch5637399eYe852002-52414=03sch56399=
26eYe852002-52414=03=7F852002-40084=01CVWardAdmission=01sch4832126YeYe852=
002-40084sch4834789eYe852002-40084sch4832129eYe852002-40084=18=7F=03sch48=
34794eYe852002-40084=03=7F=7F=7F=7F=7F=18=7F=7F=7F=7F=7F=7F=7F=7F=7F=7F=7F=
=7F=7F=7F=7F852002-51970=01CVWardAdmissionndsch5353947YeYe852002-51970sch=
5353926eYe852002-51970sch5353894eYe852002-51970=03sch5353915eYe852002-519=
70=03=7F852002-52414=01CVWardAdmissionassch5095583YeYe852002-52414=18=7Fs=
ch5097884eYe852002-52414sch5095610eYe852002-52414=03sch5097887eYe852002-5=
2414=03=7F=7F=7F=7F=7F=7F=7F=7F=7F=7F=7F=7F=7F=7F=7F=7F=7F=7F=7F852014-10=
118=01CVWardAdmissionndsch4889974YeYe852014-10118sch4893765eYe852014-1011=
8sch4890044eYe852014-10118=03sch4893761eYe852014-10118=03=7F852002-53689=01=
CVWardAdmissionndsch6226968YeYe852002-53689sch6230090eYe852002-53689sch62=
27008eYe852002-53689=03sch6230128eYe852002-53689=03=7F852002-51158=01CVWa=
rdAdmissionndsch5542806YeYe852002-51158sch5548245eYe852002-51158sch554279=
0eYe852002-51158=03sch5548271eYe852002-51158=03=7F852002-51041=01CVWardAd=
missionndsch6210832YeYe852002-51041sch6213598eYe852002-51041sch6210881eYe=
852002-51041=03sch6213614eYe852002-51041=03=7F852002-53495=01CVWardAdmiss=
ionassch5239418YeYe852002-53495sch5242383eYe852002-53495sch5239437eYe8520=
02-53495=03sch5242405eYe852002-53495=03=7F852014-50735=01CVWardAdmissiona=
ssch5230443YeYe852014-50735sch5233900eYe852014-50735sch5230462eYe852014-5=
0735=03sch5233910eYe852014-50735=03=7F852002-10297=02CVWardAdmission=01sc=
h5419741YeYe852002-10297sch5423348eYe852002-10297sch5419758eYe852002-1029=
7=03sch5423385eYe852002-10297=03=7F852002-53137=02CVWardAdmissionndsch615=
4966YeYe852002-53137sch6158952eYe852002-53137sch6154984eYe852002-53137=03=
sch6158965eYe852002-53137=03=7F852014-50257=01CVWardAdmissionndsch6042821=
YeYe852014-50257sch6045298eYe852014-50257sch6042839eYe852014-50257=18=7F=03=
sch6045300eYe852014-50257=03=7F=7F=7F=7F=7F=18=7F=7F=7F=7F=7F=7F=7F=7F=7F=
=7F=7F=7F=7F=7F=7F852002-52004=01CVWardAdmissionndsch5443140YeYe852002-52=
004sch5445889eYe852002-52004sch5443187eYe852002-52004=03sch5446094eYe8520=
02-52004=03=7F852002-51692=02CVWardAdmissionassch5505928YeYe852002-51692s=
ch5509339eYe852002-51692sch5505932eYe852002-51692=03sch5509349eYe852002-5=
1692=03=7F852002-10366=01CVWardAdmission=01sch4837401YeYe852002-10366=18=7F=
sch4838417eYe852002-10366sch4837398eYe852002-10366=03sch4838406eYe852002-=
10366=03=7F=7F=7F=7F=7F=7F=7F=7F=7F=7F=7F=7F=7F=7F=7F=7F=7F=7F=7F852014-1=
0322=01CVWardAdmissionndsch5548223YeYe852014-10322sch5551620eYe852014-103=
22sch5548252eYe852014-10322=03sch5551630eYe852014-10322=03=7F852013-51246=
=01CVWardAdmissionndsch5390668YeYe852013-51246=18=7Fsch5394507eYe852013-5=
1246sch5390689eYe852013-51246=03sch5394541eYe852013-51246=03=7F=7F=7F=7F=7F=
=7F=7F=7F=7F=7F=7F=7F=7F=7F=7F=7F=7F=7F=7F852002-52030=01CVWardAdmissionn=
dsch6099215YeYe852002-52030sch6102646eYe852002-52030sch6099243eYe852002-5=
2030=03sch6102666eYe852002-52030=03=7F852002-53181=01CVWardAdmissionndsch=
5462950YeYe852002-53181sch5466506eYe852002-53181sch5462967eYe852002-53181=
=03sch5466520eYe852002-53181=03=7F852002-52976=02CVWardAdmissionndsch6226=
970YeYe852002-52976sch6230105eYe852002-52976sch6227018eYe852002-52976=03s=
ch6230144eYe852002-52976=03=7F852014-52179=01CVWardAdmissionassch5570416Y=
eYe852014-52179sch5573070eYe852014-52179sch5570425eYe852014-52179=03sch55=
73060eYe852014-52179=03=7F852002-50773=01CVWardAdmissionassch5171111YeYe8=
52002-50773sch5174093eYe852002-50773sch5171165eYe852002-50773=03sch517412=
9eYe852002-50773=03=7F852002-52475=01CVWardAdmissionassch5666341YeYe85200=
2-52475=18=7Fsch5669673eYe852002-52475sch5666350eYe852002-52475=03sch5669=
749eYe852002-52475=03=7F=7F=7F=7F=7F=7F=7F=7F=7F=7F=7F=7F=7F=7F=7F=7F=7F=7F=
=7F852014-10283=01CVWardAdmissionndsch6226955YeYe852014-10283sch6230102eY=
e852014-10283sch6227040eYe852014-10283=03sch6230134eYe852014-10283=03=7F8=
52013-50205=01CVWardAdmissionndsch5138095YeYe852013-50205sch5140655eYe852=
013-50205sch5138097eYe852013-50205=18=7F=03sch5140671eYe852013-50205=03=7F=
=7F=7F=7F=7F=18=7F=7F=7F=7F=7F=7F=7F=7F=7F=7F=7F=7F=7F=7F=7F852002-51164=01=
CVWardAdmissionndsch5882199YeYe852002-51164sch5885375eYe852002-51164sch58=
82217eYe852002-51164=03sch5885386eYe852002-51164=03=7F852002-50348=01CVWa=
rdAdmission=02sch6071598YeYe852002-50348sch6075367eYe852002-50348sch60716=
02eYe852002-50348=03sch6075379eYe852002-50348=03=7F852002-52335=01CVWardA=
dmissionassch5309751YeYe852002-52335sch5313051eYe852002-52335sch5309786eY=
e852002-52335=03sch5313028eYe852002-52335=03=7F852002-10403=01CVWardAdmis=
sion=01sch5383396YeYe852002-10403sch5383436eYe852002-10403sch5383461eYe85=
2002-10403=03sch5383468eYe852002-10403=03=7F852002-50416=01CVWardAdmissio=
n=01sch5047229YeYe852002-50416=18=7Fsch5050816eYe852002-50416sch5047239eY=
e852002-50416=18=7F=03sch5050823eYe852002-50416=03=7F=7F=7F=7F=7F=7F=7F=18=
=7F=7F=7F=7F=7F=7F=7F=7F=7F=7F=7F=7F=7F=7F=7F=7F=7F=7F=7F=7F=7F852002-503=
52=02CVWardAdmission=01sch5491849Y=11Ye852002-50352=80?=80?sch5495372eYe8=
52002-50352sch5491871eYe852002-50352=03sch5495385eYe852002-50352=03=80?=80=
?=80?=7F=80?=80?=7F=80?=7F=80?=7F=80?=7F=7F=7F=80?=80?=80?=80?=80?=7F8520=
13-51841=01CVWardAdmissionassch6105667YeYe852013-51841sch6110346eYe852013=
-51841sch6105675eYe852013-51841=03sch6110366eYe852013-51841=03=7F852014-5=
0724=01CVWardAdmissionndsch5428321YeYe852014-50724sch5431545eYe852014-507=
24sch5428393eYe852014-50724=18=7F=03sch5431558eYe852014-50724=03=7F=7F=7F=
=7F=7F=18=7F=7F=7F=7F=7F=7F=7F=7F=7F=7F=7F=7F=7F=7F=7F852013-50020=01CVWa=
rdAdmissionndsch5042207YeYe852013-50020sch5044903eYe852013-50020sch504219=
2eYe852013-50020=03sch5044948eYe852013-50020=03=7F852002-51229=01CVWardAd=
missionndsch5778049YeYe852002-51229=18=7Fsch5783081eYe852002-51229sch5778=
057eYe852002-51229=03sch5783099eYe852002-51229=03=7F=7F=7F=7F=7F=7F=7F=7F=
=7F=7F=7F=7F=7F=7F=7F=7F=7F=7F=7F852002-52744=01CVWardAdmissionndsch58057=
19YeYe852002-52744sch5810430eYe852002-52744sch5805755eYe852002-52744=03sc=
h5810441eYe852002-52744=03=7F852013-53153=01CVWardAdmissionndsch5712851Y=10=
Ye852013-53153=80?=80?sch5715344eYe852013-53153sch5712879eYe852013-53153=03=
sch5715348eYe852013-53153=03=80?=80?=80?=7F=80?=80?=7F=80?=7F=80?=7F=80?=7F=
=7F=7F=80?=80?=80?=80?=80?=7F852013-52444=01CVWardAdmissionndsch5528306Ye=
Ye852013-52444sch5531557eYe852013-52444sch5528334eYe852013-52444=03sch553=
1568eYe852013-52444=03=7F852002-10617=01CVWardAdmission=01sch5608934YeYe8=
52002-10617sch5611000eYe852002-10617sch5608948eYe852002-10617=03sch561102=
5eYe852002-10617=03=7F852014-52999=01CVWardAdmissionJJsch5075066YeYe85201=
4-52999sch5079292eYe852014-52999sch5075068eYe852014-52999=03sch5079290eYe=
852014-52999=03=7F852002-50113=01CVWardAdmission=01sch5712860YeYe852002-5=
0113sch5715338eYe852002-50113sch5712890eYe852002-50113=03sch5715367eYe852=
002-50113=03=7F852002-50639=01CVWardAdmission=01sch5020317YeYe852002-5063=
9=18=7Fsch5023999eYe852002-50639sch5020344eYe852002-50639=03sch5024000eYe=
852002-50639=03=7F=7F=7F=7F=7F=7F=7F=7F=7F=7F=7F=7F=7F=7F=7F=7F=7F=7F=7F8=
52013-30002=01CVWardAdmissionndsch5956397YeYe852013-30002sch5959422eYe852=
013-30002sch5956406eYe852013-30002=03sch5959431eYe852013-30002=03=7F85200=
2-51442=01CVWardAdmissionassch4871832YeYe852002-51442sch4874491eYe852002-=
51442sch4871836eYe852002-51442=03sch4874492eYe852002-51442=03=7F852013-50=
124=01CVWardAdmissionndSCH4700341YeYe852013-50124SCH4702693eYe852013-5012=
4SCH4700335eYe852013-50124=03SCH4702700eYe852013-50124=03=7F852014-52280=01=
CVWardAdmissionassch5778047YeYe852014-52280sch5783084eYe852014-52280sch57=
78061eYe852014-52280=03sch5783096eYe852014-52280=03=7F852014-50263=01CVWa=
rdAdmissionndsch4565727YeYe852014-50263sch4568168eYe852014-50263=18=7Fsch=
4565712eYe852014-50263=03sch4568233eYe852014-50263=03=7F=7F=7F=7F=7F=7F=7F=
=7F=7F=7F=7F=7F=7F=7F=7F=7F=7F=7F852002-53132=01CVWardAdmissionndsch57728=
71YeYe852002-53132sch5775570eYe852002-53132sch5772886eYe852002-53132=18=7F=
=03sch5775586eYe852002-53132=03=7F=7F=7F=7F=7F=18=7F=7F=7F=7F=7F=7F=7F=7F=
=7F=7F=7F=7F=7F=7F=7F852014-10118=02CVWardAdmissionndsch5882193Y=0EYe8520=
14-10118=80?=80?sch5885378=0EYe852014-10118=80?=80?sch5882211=0FYe852014-=
10118=80?=80?=03sch5885391=19Ye852014-10118=80?=80?=03@@=80@=80?@@=80?=80=
?=80?=80?=80?=80?=80?=80?=80?=80?=80?=80?=80?=80?=80?=80?=80?=80?=80?=80?=
=80?=80?=80?=80?=80?=80?=80?=80?=7F852013-50996=01CVWardAdmissionassch601=
3585YeYe852013-50996sch6016492eYe852013-50996sch6013597eYe852013-50996=03=
sch6016494eYe852013-50996=03=7F852002-50340=01CVWardAdmission=02sch541975=
0YeYe852002-50340sch5423342eYe852002-50340sch5419765eYe852002-50340=03sch=
5423373eYe852002-50340=03=7F852002-51170=02CVWardAdmissionndsch5742765YeY=
e852002-51170sch5745856eYe852002-51170sch5742788eYe852002-51170=03sch5745=
850eYe852002-51170=03=7F852002-40010=01CVWardAdmission=01sch5138093YeYe85=
2002-40010=18=7Fsch5140661eYe852002-40010sch5138104eYe852002-40010=18=7F=03=
sch5140675eYe852002-40010=03=7F=7F=7F=7F=7F=7F=7F=18=7F=7F=7F=7F=7F=7F=7F=
=7F=7F=7F=7F=7F=7F=7F=7F=7F=7F=7F=7F=7F=7F852002-52015=01CVWardAdmissionn=
dsch5500841YeYe852002-52015sch5503370eYe852002-52015sch5500849eYe852002-5=
2015=03sch5503386eYe852002-52015=03=7F852014-51576=01CVWardAdmissionndsch=
6194425YeYe852014-51576=18=7Fsch6197061eYe852014-51576sch6194464eYe852014=
-51576=03sch6197082eYe852014-51576=03=7F=7F=7F=7F=7F=7F=7F=7F=7F=7F=7F=7F=
=7F=7F=7F=7F=7F=7F=7F852014-51774=01CVWardAdmissionassch4913566YeYe852014=
-51774sch4913569eYe852014-51774sch4911073eYe852014-51774=03sch4913570eYe8=
52014-51774=03=7F852002-51128=01CVWardAdmissionndsch4623366Y=0EYe852002-5=
1128=80?=80?sch4626829eYe852002-51128sch4623363eYe852002-51128=03sch46268=
35eYe852002-51128=03=80?=80?=80?=7F=80?=80?=7F=80?=7F=80?=7F=80?=7F=7F=7F=
=80?=80?=80?=80?=80?=7F852002-50537=02CVWardAdmission=02sch5056186YeYe852=
002-50537sch5059123eYe852002-50537sch5056199eYe852002-50537=03sch5059123e=
Ye852002-50537=03=7F852002-52177=02CVWardAdmissionndsch5608925YeYe852002-=
52177sch5610986eYe852002-52177sch5608946eYe852002-52177=03sch5611011eYe85=
2002-52177=03=7F852002-10661=03CVWardAdmission=01sch5239426YeYe852002-106=
61sch5242373eYe852002-10661sch5239449eYe852002-10661=03sch5242396eYe85200=
2-10661=03=7F852014-52939=01CVWardAdmission=D8Jsch6243567YeYe852014-52939=
sch6246304eYe852014-52939sch6243691eYe852014-52939=03sch6246376eYe852014-=
52939=03=7F852014-50954=01CVWardAdmissionassch5115033YeYe852014-50954sch5=
118684eYe852014-50954=18=7Fsch5118661eYe852014-50954=03sch5115052eYe85201=
4-50954=18=7F=03=7F=7F=7F=7F=7F=7F=7F=7F=7F=7F=7F=7F=7F=7F=7F=7F=7F=7F=7F=
=7F=7F=7F=7F=7F=7F=7F=7F852002-50774=03CVWardAdmissionndsch5440365YeYe852=
002-50774sch5440347eYe852002-50774sch5440387eYe852002-50774=03sch5440401e=
Ye852002-50774=03=7F852013-50063=01CVWardAdmissionndsch4824544YeYe852013-=
50063sch4827747eYe852013-50063sch4824560eYe852013-50063=03sch4827782eYe85=
2013-50063=03=7F852002-10340=02CVWardAdmission=01sch5608932YeYe852002-103=
40sch5610992eYe852002-10340sch5608940eYe852002-10340=03sch5611004eYe85200=
2-10340=03=7F852002-50788=01CVWardAdmissionndsch4793109YeYe852002-50788sc=
h4796375eYe852002-50788sch4793130eYe852002-50788=03sch4796371eYe852002-50=
788=03=7F852002-50574=02CVWardAdmission=02sch5448530YeYe852002-50574sch54=
52447eYe852002-50574sch5448542eYe852002-50574=03sch5452466eYe852002-50574=
=03=7F852002-50960=01CVWardAdmissionndsch5410953YeYe852002-50960sch541093=
7eYe852002-50960sch5410985eYe852002-50960=03sch5410975eYe852002-50960=03=7F=
852013-52790=01CVWardAdmissionndsch5500838YeYe852013-52790sch5503360eYe85=
2013-52790sch5500847eYe852013-52790=03sch5503383eYe852013-52790=03=7F8520=
02-10486=01CVWardAdmission=01sch5514418YeYe852002-10486sch5517137eYe85200=
2-10486sch5514427eYe852002-10486=03sch5517156eYe852002-10486=03=7F852014-=
50178=01CVWardAdmissionndsch4885015YeYe852014-50178sch5888202eYe852014-50=
178sch4885054eYe852014-50178=03sch4888206=12Ye852014-50178=80?=80?=03=80?=
=80?=80?=7F=80?=80?=80?=7F=80?=7F=80?=7F=80?=7F=7F=7F=80?=80?=80?=80?=80?=
=7F852002-51296=01CVWardAdmissionndsch5728562Y=17Ye852002-51296p=7Fsch573=
1243eYe852002-51296sch5728571eYe852002-51296=03sch5731245eYe852002-51296=03=
=7F=7F=7F=7F=7F=7F=7F=7F=7F=7F=7F=7F=7F=7F=7F=7F=7F=7F=7F852014-50957=01C=
VWardAdmissionassch5413734YeYe852014-50957sch5417284eYe852014-50957sch541=
3814eYe852014-50957=03sch5417311eYe852014-50957=18=7F=03=7F=7F=7F=7F=7F=7F=
=7F=7F=7F=7F=7F=7F=7F=7F=7F=7F=7F=7F=7F=7F852002-51753=01CVWardAdmissiona=
ssch5443145YeYe852002-51753sch5445911eYe852002-51753sch5443183eYe852002-5=
1753=03sch5445957eYe852002-51753=03=7F852002-10606=01CVWardAdmission=01sc=
h5428316YeYe852002-10606sch5431536eYe852002-10606sch5428389eYe852002-1060=
6=03sch5431566eYe852002-10606=03=7F852014-53611=01CVWardAdmissionsch58725=
23YeYe852014-53611sch5873117eYe852014-53611sch5872550eYe852014-53611=03sc=
h5873075eYe852014-53611=03=7F852013-50143=01CVWardAdmissionndsch4973201Ye=
Ye852013-50143sch4975810eYe852013-50143sch4973208eYe852013-50143=03sch497=
5809eYe852013-50143=03=7F852014-52706=01CVWardAdmission~Ksch5985318YeYe85=
2014-52706sch5988052eYe852014-52706sch5985340eYe852014-52706=03sch5988054=
eYe852014-52706=03=7F852002-20065=03CVWardAdmission=01sch4551778YeYe85200=
2-20065sch6237348eYe852002-20065sch4551772eYe852002-20065=03sch6237373eYe=
852002-20065=03=7F852002-53071=01CVWardAdmissionndsch5561809YeYe852002-53=
071sch5565155eYe852002-53071sch5561837eYe852002-53071=03sch5565170eYe8520=
02-53071=03=7F852014-50856=01CVWardAdmissionassch4919826YeYe852014-50856s=
ch4921336eYe852014-50856sch4919829eYe852014-50856=03sch4921338eYe852014-5=
0856=03=7F852014-10053=01CVWardAdmissionndsch6216299YeYe852014-10053sch62=
20962eYe852014-10053sch6216331eYe852014-10053=03sch6220986eYe852014-10053=
=03=7F852002-10470=01CVWardAdmission=01sch5056183YeYe852002-10470sch50590=
78eYe852002-10470sch5056214eYe852002-10470=03sch5059105eYe852002-10470=03=
=7F852002-52742=01CVWardAdmissionndsch6105666YeYe852002-52742sch6110351eY=
e852002-52742sch6105670eYe852002-52742=18=7F=03sch6110358eYe852002-52742=03=
=7F=7F=7F=7F=7F=18=7F=7F=7F=7F=7F=7F=7F=7F=7F=7F=7F=7F=7F=7F=7F852013-511=
86=01CVWardAdmissionndsch5443134YeYe852013-51186sch5445924eYe852013-51186=
sch5443197eYe852013-51186=03sch5445962eYe852013-51186=03=7F852002-50774=02=
CVWardAdmissionndsch4850652YeYe852002-50774sch4854009eYe852002-50774sch48=
50677eYe852002-50774=03sch485006eYe852002-50774=03=7F852002-10665=01CVWar=
dAdmission=01sch4451634YeYe852002-10665sch4454306eYe852002-10665sch445161=
5eYe852002-10665=03sch4454325eYe852002-10665=03=7F852013-50127=01CVWardAd=
missionndsch5428336YeYe852013-50127sch5431517eYe852013-50127=18=7Fsch5428=
387eYe852013-50127=03sch5431554eYe852013-50127=03=7F=7F=7F=7F=7F=7F=7F=7F=
=7F=7F=7F=7F=7F=7F=7F=7F=7F=7F852013-50245=01CVWardAdmissionndsch6233182Y=
eYe852013-50245sch6237347eYe852013-50245sch6233233eYe852013-50245=03sch62=
37358eYe852013-50245=03=7F852002-51550=01CVWardAdmissionassch5542802YeYe8=
52002-51550sch5548230eYe852002-51550sch5542784eYe852002-51550=03sch554826=
0eYe852002-51550=03=7F852002-20067=02CVWardAdmission=02sch5363537YeYe8520=
02-20067sch5367137eYe852002-20067sch5363550eYe852002-20067=03sch5367162eY=
e852002-20067=18=7F=03=7F=7F=7F=7F=7F=7F=7F=7F=7F=7F=7F=7F=7F=7F=7F=7F=7F=
=7F=7F=7F852002-52018=01CVWardAdmissionndsch6056662YeYe852002-52018sch605=
9511eYe852002-52018sch6056674eYe852002-52018=03sch6059527eYe852002-52018=03=
=7F852002-10250=01CVWardAdmission=01sch4859098YeYe852002-10250sch4861545e=
Ye852002-10250sch4859106eYe852002-10250=18=7F=03sch4861541eYe852002-10250=
=03=7F=7F=7F=7F=7F=18=7F=7F=7F=7F=7F=7F=7F=7F=7F=7F=7F=7F=7F=7F=7F852014-=
50026=02CVWardAdmissionndsch5888561YeYe852014-50026sch5892772eYe852014-50=
026sch5888596eYe852014-50026=03sch5892786eYe852014-50026=03=7F852002-5226=
7=02CVWardAdmissionndsch6194418YeYe852002-52267sch6197067eYe852002-52267s=
ch6194485eYe852002-52267=03sch6197097eYe852002-52267=03=7F852002-52620=01=
CVWardAdmissionassch5404619YeYe852002-52620sch5408401eYe852002-52620sch54=
04656eYe852002-52620=03sch5408414eYe852002-52620=03=7F852002-52414=03CVWa=
rdAdmissionassch6200186YeYe852002-52414sch6204742eYe852002-52414=18=7Fsch=
6200169eYe852002-52414=03sch6204751eYe852002-52414=03=7F=7F=7F=7F=7F=7F=7F=
=7F=7F=7F=7F=7F=7F=7F=7F=7F=7F=7F852002-20035=01CVWardAdmission=01sch5353=
942YeYe852002-20035sch5353933eYe852002-20035sch5353898eYe852002-20035=03s=
ch5353922eYe852002-20035=03=7F852014-51574=01CVWardAdmissionndsch5712869Y=
eYe852014-51574sch5715321eYe852014-51574sch5712884eYe852014-51574=03sch57=
15364eYe852014-51574=03=7F852002-51519=01CVWardAdmissionassch5542821YeYe8=
52002-51519sch5548235eYe852002-51519sch5542797eYe852002-51519=03sch554825=
0eYe852002-51519=03=7F852013-50508=01CVWardAdmissionassch5404609YeYe85201=
3-50508sch5408394eYe852013-50508sch5404657eYe852013-50508=03sch5408422eYe=
852013-50508=03=7F852013-51801=01CVWardAdmissionassch5703212YeYe852013-51=
801sch5707435eYe852013-51801sch5703218eYe852013-51801=03sch5707438eYe8520=
13-51801=03=7F852002-40077=01CVWardAdmission=01sch6105663YeYe852002-40077=
sch6110348eYe852002-40077sch6105677eYe852002-40077=03sch6110356eYe852002-=
40077=03=7F852002-50980=02CVWardAdmissionndsch5358490YeYe852002-50980sch5=
361137eYe852002-50980sch5358505eYe852002-50980=03sch5361157eYe852002-5098=
0=03=7F852002-50768=01CVWardAdmissionassch5657253YeYe852002-50768sch56611=
34eYe852002-50768sch5657276eYe852002-50768=03sch5661143eYe852002-50768=03=
=7F852014-51421=01CVWardAdmissionassch5500844YeYe852014-51421sch5503366eY=
e852014-51421sch5500856eYe852014-51421=03sch5503389eYe852014-51421=03=7F8=
52002-10426=02CVWardAdmission=01sch5390648YeYe852002-10426sch5394510eYe85=
2002-10426sch5390687eYe852002-10426=03sch5394548eYe852002-10426=03=7F8520=
02-51546=01CVWardAdmissionassch5882191YeYe852002-51546sch5885371eYe852002=
-51546sch5882231eYe852002-51546=03sch5885399eYe852002-51546=03=7F852002-5=
0621=01CVWardAdmission=01sch5353945YeYe852002-50621sch5353932eYe852002-50=
621sch5353904eYe852002-50621=03sch5353918eYe852002-50621=03=7F852002-5145=
4=03CVWardAdmissionassch6154988YeYe852002-51454sch6158957eYe852002-51454s=
ch6154981eYe852002-51454=03sch6158960eYe852002-51454=03=7F852002-53135=01=
CVWardAdmissionndsch5589738YeYe852002-53135sch5593160eYe852002-53135sch55=
89755eYe852002-53135=03sch5593173eYe852002-53135=03=7F852013-10329=02CVWa=
rdAdmissionndsch4753686YeYe852013-10329sch4756208eYe852013-10329sch475372=
6eYe852013-10329=03sch4756190eYe852013-10329=03=7F852002-50349=01CVWardAd=
mission=01sch5250874YeYe852002-50349sch5253230eYe852002-50349sch5250851eY=
e852002-50349=03sch5253236eYe852002-50349=18=7F=03=7F=7F=7F=7F=7F=7F=7F=7F=
=7F=7F=7F=7F=7F=7F=7F=7F=7F=7F=7F=7F852002-51130=03CVWardAdmissionndsch60=
56655YeYe852002-51130sch6059514eYe852002-51130sch6056667eYe852002-51130=03=
sch6059534eYe852002-51130=03=7F852002-10543=01CVWardAdmission=02sch590334=
8YeYe852002-10543sch5907941eYe852002-10543sch5903369eYe852002-10543=03sch=
5907949eYe852002-10543=03=7F852014-51727=01CVWardAdmissionassch5434442YeY=
e852014-51727sch5437960eYe852014-51727sch5434463eYe852014-51727=03sch5437=
976eYe852014-51727=03=7F852013-52069=01CVWardAdmissionassch5216010YeYe852=
013-52069sch5219611eYe852013-52069sch5216044eYe852013-52069=03sch5219621e=
Ye852013-52069=03=7F852013-50273=01CVWardAdmissionndsch4871849YeYe852013-=
50273sch4874487eYe852013-50273sch4871851eYe852013-50273=03sch4874490eYe85=
2013-50273=03=7F852002-50157=01CVWardAdmission=01sch6184476YeYe852002-501=
57sch6189084eYe852002-50157sch6184521eYe852002-50157=03sch6189135eYe85200=
2-50157=03=7F852002-51388=02CVWardAdmissionassch5520304YeYe852002-51388sc=
h5523408eYe852002-51388sch5520346eYe852002-51388=03sch5523422eYe852002-51=
388=03=7F852002-53170=01CVWardAdmissionndsch6084776YeYe852002-53170sch608=
7407eYe852002-53170sch6084773eYe852002-53170=03sch6087412eYe852002-53170=03=
=7F852002-10019=01CVWardAdmission=01SCH4705325YeYe852002-10019SCH4708125e=
Ye852002-10019SCH4705332eYe852002-10019=18=7F=03SCH4708139eYe852002-10019=
=03=7F=7F=7F=7F=7F=18=7F=7F=7F=7F=7F=7F=7F=7F=7F=7F=7F=7F=7F=7F=7F852002-=
51705=01CVWardAdmissionassch5159223YeYe852002-51705sch5161902eYe852002-51=
705sch5159241eYe852002-51705=18=7F=03sch5161914eYe852002-51705=03=7F=7F=7F=
=7F=7F=18=7F=7F=7F=7F=7F=7F=7F=7F=7F=7F=7F=7F=7F=7F=7F852014-51937=01CVWa=
rdAdmissionassch5772884YeYe852014-51937sch5775574eYe852014-51937sch577289=
4eYe852014-51937=03sch5775594eYe852014-51937=18=7F=03=7F=7F=7F=7F=7F=7F=7F=
=7F=7F=7F=7F=7F=7F=7F=7F=7F=7F=7F=7F=7F852002-52031=01CVWardAdmissionndsc=
h6131838YeYe852002-52031sch6134972eYe852002-52031sch6131847eYe852002-5203=
1=03sch6134999eYe852002-52031=03=7F852002-40044=01CVWardAdmission=01sch45=
90868YeYe852002-40044sch4593893eYe852002-40044sch4590863eYe852002-40044=03=
sch4593847eYe852002-40044=03=7F852002-10258=01CVWardAdmission=02sch479807=
5YeYe852002-10258sch4801471eYe852002-10258sch4798058eYe852002-10258=03sch=
4801470eYe852002-10258=03=7F852002-51947=01CVWardAdmissionndsch5575604YeY=
e852002-51947sch5579157eYe852002-51947sch5575589eYe852002-51947=03sch5579=
164eYe852002-51947=03=7F852002-52010=01CVWardAdmissionndsch5657254YeYe852=
002-52010sch5661131eYe852002-52010sch5657265eYe852002-52010=03sch5661148e=
Ye852002-52010=03=7F852002-10247=01CVWardAdmission=01sch4902901YeYe852002=
-10247sch4906170eYe852002-10247sch4902936eYe852002-10247=03sch4906164eYe8=
52002-10247=03=7F852013-51189=01CVWardAdmissionndsch5337202YeYe852013-511=
89sch5340831eYe852013-51189sch5337209eYe852013-51189=03sch5340861eYe85201=
3-51189=03=7F852014-53024=01CVWardAdmission=0BJsch5472134YeYe852014-53024=
=18=7Fsch5474788eYe852014-53024sch5472161eYe852014-53024=03sch5474792eYe8=
52014-53024=03=7F=7F=7F=7F=7F=7F=7F=7F=7F=7F=7F=7F=7F=7F=7F=7F=7F=7F=7F85=
2002-53265=01CVWardAdmissionndsch5309763YeYe852002-53265=01sch5313056eYe8=
52002-53265sch5309790eYe852002-53265=03sch5313021eYe852002-53265=03=80?=80=
?=7F852002-52700=01CVWardAdmissionndsch6226992YeYe852002-52700sch6230118e=
Ye852002-52700sch6227002eYe852002-52700=03sch6230129eYe852002-52700=03=7F=
852002-53264=01CVWardAdmissionndsch5390650YeYe852002-53264sch5394527eYe85=
2002-53264sch5390693eYe852002-53264=03sch5394530eYe852002-53264=03=7F8520=
13-51189=02CVWardAdmissionndsch6200138YeYe852013-51189sch6204738eYe852013=
-51189sch6200153eYe852013-51189=03sch6204757eYe852013-51189=03=7F852002-5=
0395=01CVWardAdmission=01sch5434448YeYe852002-50395sch5437962eYe852002-50=
395sch54344584Ye852002-50395p=7F=03sch5437978eYe852002-50395=18=7F=03=7F=7F=
=7F=7F=7F=7Fp=7F=7F=7F=7F=7F=7F=7F=7F=7F=7F=7F=7F=7F=7F=7F=7F=7F=7F=7F=7F=
=7F852002-52176=01CVWardAdmissionndsch5369582YeYe852002-52176sch5369585=15=
Ye852002-52176p=7Fsch5369655eYe852002-52176=03sch5369659eYe852002-52176=03=
=7F=7F=7F=7F=7F=7F=7F=7F=7F=7F=7F=7F=7F=7F=7F=7F=7F=7F852002-50043=01CVWa=
rdAdmission=01sch5239410YeYe852002-50043sch5242374eYe852002-50043sch52394=
32eYe852002-50043=03sch5242408eYe852002-50043=03=7F852002-52678=01CVWardA=
dmissionndsch5383432YeYe852002-52678sch5383441eYe852002-52678sch5383491eY=
e852002-52678=03sch5383493eYe852002-52678=03=7F852002-52268=01CVWardAdmis=
sionndsch5888576YeYe852002-52268sch5892775eYe852002-52268sch5888598eYe852=
002-52268=03sch5892792eYe852002-52268=03=7F852002-50560=01CVWardAdmission=
=01sch5263551YeYe852002-50560sch5266239eYe852002-50560sch5263596eYe852002=
-50560=03sch5266261eYe852002-50560=03=7F852002-52807=01CVWardAdmissionnds=
ch5115028YeYe852002-52807sch5118692eYe852002-52807sch5115045eYe852002-528=
07=03sch5118652eYe852002-52807=03=7F852002-52315=01CVWardAdmissionassch49=
59486YeYe852002-52315sch4962054eYe852002-52315sch4959491eYe852002-52315=03=
sch4962055eYe852002-52315=03=7F852002-50046=02CVWardAdmission=01sch562915=
9YeYe852002-50046sch5632294eYe852002-50046sch5629161eYe852002-50046=18=7F=
=03sch5632296eYe852002-50046=03=7F=7F=7F=7F=7F=18=7F=7F=7F=7F=7F=7F=7F=7F=
=7F=7F=7F=7F=7F=7F=7F852013-50302=01CVWardAdmissionassch5448538YeYe852013=
-50302sch5452455eYe852013-50302sch5448544=11Ye852013-50302p=7F=03sch54524=
82eYe852013-50302=03=7F=7F=7F=7F=7Fp=7F=7F=7F=7F=7F=7F=7F=7F=7F=7F=7F=7F=7F=
=7F=7F852014-10646=01CVWardAdmissionndsch5115017YeYe852014-10646sch511869=
4eYe852014-10646=18=7Fsch5115059eYe852014-10646=03sch5118657eYe852014-106=
46=03=7F=7F=7F=7F=7F=7F=7F=7F=7F=7F=7F=7F=7F=7F=7F=7F=7F=7F852014-51905=03=
CVWardAdmissionassch6170924YeYe852014-51905sch6176382eYe852014-51905sch61=
70937eYe852014-51905=03sch6176373eYe852014-51905=03=7F852002-50535=01CVWa=
rdAdmission=01sch4766386YeYe852002-50535sch4768616eYe852002-50535sch47662=
76eYe852002-50535=03sch4768598eYe852002-50535=03=7F852002-50555=01CVWardA=
dmission=01sch5903337YeYe852002-50555sch5907929eYe852002-50555sch5903362e=
Ye852002-50555=03sch5907965eYe852002-50555=03=7F852002-50980=01CVWardAdmi=
ssionndsch4911068YeYe852002-50980sch4913573eYe852002-50980sch4911076eYe85=
2002-50980=03sch4913578eYe852002-50980=03=7F852014-51570=01CVWardAdmissio=
nassch5413787YeYe852014-51570sch5417294eYe852014-51570sch5413849eYe852014=
-51570=03sch5417299eYe852014-51570=03=7F852002-51057=01CVWardAdmissionnds=
ch5718921YeYe852002-51057sch5723018=1DYe852002-51057p=7Fsch5718968eYe8520=
02-51057=03sch5723036eYe852002-51057=03=7F=7F=7F=7F=7F=7F=7F=7F=7F=7F=7F=7F=
=7F=7F=7F=7F=7F=7F852013-10329=03CVWardAdmissionndsch5947134YeYe852013-10=
329sch5951362eYe852013-10329sch5947147eYe852013-10329=03sch5951365eYe8520=
13-10329=03=7F852014-50862=02CVWardAdmissionassch5805726YeYe852014-50862s=
ch5810426eYe852014-50862sch5805752eYe852014-50862=03sch5810442eYe852014-5=
0862=03=7F852013-52548=01CVWardAdmissionndsch5211109YeYe852013-52548sch52=
13371eYe852013-52548=01sch5211103eYe852013-52548=03sch5213368eYe852013-52=
548=03=80?=80?=7F852002-52663=01CVWardAdmissionndsch5290361YeYe852002-526=
63sch5293107eYe852002-52663sch5290388eYe852002-52663=03sch5293122eYe85200=
2-52663=03=7F852002-53243=01CVWardAdmissionndsch5642368YeYe852002-53243sc=
h5645997eYe852002-53243sch5642376eYe852002-53243=03sch5646008eYe852002-53=
243=03=7F852002-51976=01CVWardAdmissionndsch5304476YeYe852002-51976sch530=
6927eYe852002-51976sch5304513eYe852002-51976=03sch5306939eYe852002-51976=03=
=7F852014-52824=01CVWardAdmissionbJsch5404613YeYe852014-52824sch5408396eY=
e852014-52824sch5404647eYe852014-52824=03sch5408409eYe852014-52824=03=7F8=
52002-52566=01CVWardAdmissionassch5295792YeYe852002-52566sch5299160eYe852=
002-52566sch5295797eYe852002-52566=03sch5299147eYe852002-52566=03=7F85201=
4-10205=01CVWardAdmissionndSCH4705321YeYe852014-10205SCH4708122eYe852014-=
10205SCH4705336eYe852014-10205=03SCH4708135eYe852014-10205=03=7F852002-50=
696=01CVWardAdmission=01sch5349632YeYe852002-50696sch5353245eYe852002-506=
96sch5349649eYe852002-50696=03sch5353281eYe852002-50696=03=7F852014-10382=
=02CVWardAdmissionndsch5268491YeYe852014-10382sch5271706eYe852014-10382sc=
h4192420eYe852014-10382=03sch5271715eYe852014-10382=01=03=80?=80?=7F85201=
4-50329=02CVWardAdmissionassch5829885YeYe852014-50329sch5832417eYe852014-=
50329=18=7Fsch5829925eYe852014-50329=03sch5832366=11Ye852014-50329=80?=80=
?=03=7F=80?=7F=80?=7F=80?=80?=80?=7F=7F=80?=7F=80?=7F=7F=7F=7F=80?=7F=7F=7F=
=80?=80?=80?=7F=80?=7F=80?=7F852002-50234=01CVWardAdmission=02sch4902894Y=
eYe852002-50234sch4906143eYe852002-50234sch4902927eYe852002-50234=03sch49=
06136eYe852002-50234=03=7F852002-52597=01CVWardAdmissionassch5276854YeYe8=
52002-52597sch5279116eYe852002-52597sch5276835eYe852002-52597=03sch527911=
6eYe852002-52597=03=7F852002-51310=01CVWardAdmissionndsch5034072YeYe85200=
2-51310sch5037344eYe852002-51310sch5034074eYe852002-51310=03sch5037326eYe=
852002-51310=03=7F852002-51714=02CVWardAdmissionassch6243632YeYe852002-51=
714sch6246307eYe852002-51714sch6243675eYe852002-51714=03sch6246394eYe8520=
02-51714=03=7F852013-52648=01CVWardAdmissionndsch5561823YeYe852013-52648s=
ch5565148eYe852013-52648sch5561835eYe852013-52648=03sch5565168eYe852013-5=
2648=03=7F852013-52543=01CVWardAdmissionndsch5281549YeYe852013-52543sch52=
85155eYe852013-52543sch5281575eYe852013-52543=03sch5285183eYe852013-52543=
=03=7F852014-10082=01CVWardAdmissionndsch5268493YeYe852014-10082sch527168=
5eYe852014-10082sch5268513eYe852014-10082=03sch5271722eYe852014-10082=03=7F=
852002-51558=01CVWardAdmissionassch5263542Y=0EYe852002-51558p=7Fsch526624=
3eYe852002-51558sch5263592eYe852002-51558=18=7F=03sch5266252eYe852002-515=
58=03=7F=7F=7F=7F=7F=7F=7F=18=7F=7F=7F=7F=7F=7F=7F=7F=7F=7F=7F=7F=7F=7F=7F=
=7F=7F=7F=7F=7F=7F852002-51116=02CVWardAdmissionndsch6233202YeYe852002-51=
116sch6237351eYe852002-51116sch6233237eYe852002-51116=03sch6237376eYe8520=
02-51116=03=7F852013-51681=01CVWardAdmissionassch4725201YeYe852013-51681s=
ch4728224eYe852013-51681sch4725186eYe852013-51681=03sch4728220eYe852013-5=
1681=03=7F852013-10155=01CVWardAdmissionndsch4811284Y=11Ye852013-10155p=7F=
sch4814411eYe852013-10155sch4811291eYe852013-10155=03sch4814396eYe852013-=
10155=03=7F=7F=7F=7F=7F=7F=7F=7F=7F=7F=7F=7F=7F=7F=7F=7F=7F=7F=7F852014-5=
2238=01CVWardAdmissionassch5505925YeYe852014-52238sch5509329eYe852014-522=
38sch5505944eYe852014-52238=03sch5509351eYe852014-52238=03=7F852002-50264=
=01CVWardAdmission=02sch5443150YeYe852002-50264sch5445899eYe852002-50264s=
ch5443173eYe852002-50264=03sch5445958eYe852002-50264=03=7F852014-10577=01=
CVWardAdmissionassch6090454YeYe852014-10577sch6094300eYe852014-10577sch60=
90469eYe852014-10577=03sch6094311eYe852014-10577=03=7F852002-52105=02CVWa=
rdAdmissionndsch5255798YeYe852002-52105sch5258757eYe852002-52105sch525580=
8eYe852002-52105=03sch5258742eYe852002-52105=03=7F852014-30020=02CVWardAd=
missionndsch5514398YeYe852014-30020sch5517141eYe852014-30020sch5514425eYe=
852014-30020=03sch5517159eYe852014-30020=03=7F852002-53201=01CVWardAdmiss=
ionndsch6042818YeYe852002-53201sch6045295eYe852002-53201sch6042826eYe8520=
02-53201=03sch6045305eYe852002-53201=03=7F852002-50426=01CVWardAdmission=01=
sch5123994YeYe852002-50426sch5126387eYe852002-50426sch5124006eYe852002-50=
426=18=7F=03sch5126411eYe852002-50426=03=7F=7F=7F=7F=7F=18=7F=7F=7F=7F=7F=
=7F=7F=7F=7F=7F=7F=7F=7F=7F=7F852002-50052=01CVWardAdmission=01sch4444218=
YeYe852002-50052sch4448336eYe852002-50052sch4444209eYe852002-50052=03sch4=
448343eYe852002-50052=03=7F852002-53684=01CVWardAdmissionndsch5584279YeYe=
852002-53684sch5587174eYe852002-53684sch5584298eYe852002-53684=EE=FF=FF=7F=
H=7F=EE=FF=FF=7F=03sch5587190eYe852002-53684=03=7F=7F=7F=7F=7F=7F=7F=7F=7F=
=7F=7F=7F=7F=7F=7F=7F=7F=7F=7F=7F=7F=7F852013-50998=01CVWardAdmissionassc=
h5363535YeYe852013-50998sch5367142eYe852013-50998sch5363558eYe852013-5099=
8=03sch5367157eYe852013-50998=03=7F852014-51019=01CVWardAdmissionassch607=
1586YeYe852014-51019sch6075371eYe852014-51019sch6071604eYe852014-51019=03=
sch6075383eYe852014-51019=03=7F852002-53196=01CVWardAdmissionndsch6243596=
YeYe852002-53196sch6246298eYe852002-53196sch6243654eYe852002-53196=03sch6=
246340eYe852002-53196=03=7F852013-51660=01CVWardAdmissionassch5872527YeYe=
852013-51660sch5873114eYe852013-51660sch5872551eYe852013-51660=03sch58730=
79eYe852013-51660=03=7F852002-52088=02CVWardAdmissionndsch5903343YeYe8520=
02-52088sch5907930eYe852002-52088sch5903373eYe852002-52088=18=7F=03sch590=
7966eYe852002-52088=03=7F=7F=7F=7F=7F=18=7F=7F=7F=7F=7F=7F=7F=7F=7F=7F=7F=
=7F=7F=7F=7F852002-51881=01CVWardAdmissionassch5396772YeYe852002-51881sch=
5396755eYe852002-51881sch5396802eYe852002-51881=03sch5396784eYe852002-518=
81=03=7F852002-53232=01CVWardAdmissionndsch5323483YeYe852002-53232sch5326=
722eYe852002-53232sch5323494eYe852002-53232=03sch5326738eYe852002-53232=03=
=7F852002-50976=01CVWardAdmissionndsch5816487YeYe852002-50976=18=7Fsch581=
8982eYe852002-50976sch5816496eYe852002-50976=03sch5819005eYe852002-50976=03=
=7F=7F=7F=7F=7F=7F=7F=7F=7F=7F=7F=7F=7F=7F=7F=7F=7F=7F=7F852014-53399=01C=
VWardAdmission=FBIsch5486778YeYe852014-53399sch5489058eYe852014-53399sch5=
486799eYe852014-53399=03sch5489087eYe852014-53399=03=7F852013-51987=01CVW=
ardAdmissionassch5514410YeYe852013-51987sch5517140eYe852013-51987sch55144=
31eYe852013-51987=03sch5517154eYe852013-51987=03=7F852002-53552=01CVWardA=
dmissionassch5801023YeYe852002-53552sch5803469eYe852002-53552sch5801044eY=
e852002-53552=03sch5803482eYe852002-53552=03=7F852013-30033=02CVWardAdmis=
sionndsch6164940YeYe852013-30033sch6168439eYe852013-30033sch6164977eYe852=
013-30033=03sch6168453eYe852013-30033=03=7F852002-51692=01CVWardAdmission=
assch4919816YeYe852002-51692sch4921339eYe852002-51692sch4919821eYe852002-=
51692=03sch4921340eYe852002-51692=03=7F852002-52850=01CVWardAdmissionndsc=
h5323488YeYe852002-52850sch5326712eYe852002-52850sch5323497eYe852002-5285=
0=18=7F=03sch5323497eYe852002-52850=03=7F=7F=7F=7F=7F=18=7F=7F=7F=7F=7F=7F=
=7F=7F=7F=7F=7F=7F=7F=7F=7F852002-10313=01CVWardAdmission=02sch6216276YeY=
e852002-10313sch6216321eYe852002-10313sch6216321eYe852002-10313=03sch6220=
972eYe852002-10313=03=7F852002-50901=01CVWardAdmissionndsch5197547YeYe852=
002-50901sch5200092eYe852002-50901sch5197567eYe852002-50901=03sch5200088e=
Ye852002-50901=03=7F852013-51734=01CVWardAdmissionassch5941903YeYe852013-=
51734sch5944377eYe852013-51734sch5941936eYe852013-51734=03sch5944432eYe85=
2013-51734=18=7F=03=7F=7F=7F=7F=7F=7F=7F=7F=7F=7F=7F=7F=7F=7F=7F=7F=7F=7F=
=7F=7F852014-51783=01CVWardAdmissionassch46194413YeYe852014-51783sch61970=
59eYe852014-51783sch6194469eYe852014-51783=03sch6197092eYe852014-51783=03=
=7F852002-52556=01CVWardAdmissionassch5561820YeYe852002-52556sch5565154eY=
e852002-52556sch5561839eYe852002-52556=03sch5565166eYe852002-52556=03=7F8=
52002-51319=01CVWardAdmissionndsch5087312YeYe852002-51319sch5090212eYe852=
002-51319sch5087305eYe852002-51319=03sch5090219eYe852002-51319=03=7F85200=
2-50787=02CVWardAdmissionndsch5268489YeYe852002-50787sch5271692eYe852002-=
50787sch5268505eYe852002-50787=03sch5271723eYe852002-50787=03=7F852002-53=
685=01CVWardAdmissionndsch5763432YeYe852002-53685sch5767497eYe852002-5368=
5sch5763437eYe852002-53685=03sch5767502eYe852002-53685=03=7F852014-51904=01=
CVWardAdmissionassch5672347YeYe852014-51904sch5676327eYe852014-51904sch56=
72358eYe852014-51904=EE=FF=FF=7FH=7F=EE=FF=FF=7F=03sch5676334eYe852014-51=
904=03=7F=7F=7F=7F=7F=7F=7F=7F=7F=7F=7F=7F=7F=7F=7F=7F=7F=7F=7F=7F=7F=7F8=
52002-51269=01CVWardAdmissionndSCH4717238YeYe852002-51269=18=7FSCH4720561=
eYe852002-51269SCH4717241eYe852002-51269=03SCH4720561eYe852002-51269=03=7F=
=7F=7F=7F=7F=7F=7F=7F=7F=7F=7F=7F=7F=7F=7F=7F=7F=7F=7F852014-51023=01CVWa=
rdAdmissionassch5912542YeYe852014-51023sch5919325eYe852014-51023sch591255=
6eYe852014-51023=03sch5915658eYe852014-51023=03=7F852002-10661=01CVWardAd=
mission=01sch4499888YeYe852002-10661sch4503438eYe852002-10661sch4499877eY=
e852002-10661=03sch4503427eYe852002-10661=03=7F852002-52990=01CVWardAdmis=
sionndsch5897835YeYe852002-52990sch5900699eYe852002-52990sch5897848eYe852=
002-52990=03sch5900711eYe852002-52990=03=7F852014-10217=01CVWardAdmission=
ndsch4779395YeYe852014-10217sch4782444eYe852014-10217sch4779420eYe852014-=
10217=03sch4782460eYe852014-10217=03=7F852002-50938=01CVWardAdmissionndsc=
h4889982YeYe852002-50938sch4893751eYe852002-50938sch4889995eYe852002-5093=
8=03sch4893748eYe852002-50938=03=7F852002-10301=01CVWardAdmission=01sch54=
26150YeYe852002-10301sch5426164eYe852002-10301sch5426191eYe852002-10301=03=
sch5426186eYe852002-10301=03=7F852002-53193=01CVWardAdmissionndsch5589735=
YeYe852002-53193sch5593158eYe852002-53193sch5589754eYe852002-53193=03sch5=
593171eYe852002-53193=03=7F852002-50966=01CVWardAdmissionndsch5176783YeYe=
852002-50966sch5179952eYe852002-50966sch5176831eYe852002-50966=03sch51799=
58eYe852002-50966=03=7F852002-50574=01CVWardAdmission=01sch4784734YeYe852=
002-50574sch4788338eYe852002-50574sch4784730eYe852002-50574=03sch4788354e=
Ye852002-50574=03=7F852002-50554=01CVWardAdmission=02sch5369536YeYe852002=
-50554sch5369549eYe852002-50554sch5369613eYe852002-50554=03sch5369616eYe8=
52002-50554=03=7F852002-50569=01CVWardAdmission=01sch5304485YeYe852002-50=
569sch5306938eYe852002-50569sch5304500eYe852002-50569=03sch5306948eYe8520=
02-50569=03=7F852014-50866=01CVWardAdmissionassch5847952YeYe852014-50866s=
ch5851928eYe852014-50866sch5847958eYe852014-50866=18=7F=03sch5851949eYe85=
2014-50866=03=7F=7F=7F=7F=7F=18=7F=7F=7F=7F=7F=7F=7F=7F=7F=7F=7F=7F=7F=7F=
=7F852013-51982=01CVWardAdmissionassch5056180YeYe852013-51982sch5059080eY=
e852013-51982sch5056203eYe852013-51982=03sch5059115eYe852013-51982=03=7F8=
52014-10268=02CVWardAdmissionndsch5428325YeYe852014-10268sch5431529eYe852=
014-10268sch5428363eYe852014-10268=03sch5431573eYe852014-10268=03=7F85200=
2-52186=01CVWardAdmissionndsch5042200YeYe852002-52186sch5044916eYe852002-=
52186sch5042185eYe852002-52186=03sch5044953eYe852002-52186=03=7F852002-51=
279=01CVWardAdmissionndsch5500840YeYe852002-51279sch5503361eYe852002-5127=
9sch5500855eYe852002-51279=03sch5503375eYe852002-51279=03=7F852014-10281=01=
CVWardAdmissionndsch5486760YeYe852014-10281sch5489061eYe852014-10281sch54=
86796eYe852014-10281=03sch5489074eYe852014-10281=03=7F852002-10604=01CVWa=
rdAdmission=01sch4845949YeYe852002-10604sch4848317eYe852002-10604sch48459=
35eYe852002-10604=03sch4848294eYe852002-10604=03=7F852014-50308=01CVWardA=
dmissionassch6105657YeYe852014-50308=18=7Fsch6110347eYe852014-50308sch610=
5674eYe852014-50308=03sch6110362eYe852014-50308=03=7F=7F=7F=7F=7F=7F=7F=7F=
=7F=7F=7F=7F=7F=7F=7F=7F=7F=7F=7F852002-52634=01CVWardAdmissionassch61944=
30YeYe852002-52634scg6197053eYe852002-52634sch6194494eYe852002-52634=03sc=
h6197072eYe852002-52634=03=7F852013-50372=01CVWardAdmissionassch5216016Ye=
Ye852013-50372sch5219612eYe852013-50372sch5216046eYe852013-50372=03sch521=
9640eYe852013-50372=03=7F852014-51420=01CVWardAdmissionassch5462953Y=14Ye=
852014-51420p=7Fsch5466510eYe852014-51420sch5462969eYe852014-51420=18=7F=03=
sch5466533eYe852014-51420=03=7F=7F=7F=7F=7F=7F=7F=18=7F=7F=7F=7F=7F=7F=7F=
=7F=7F=7F=7F=7F=7F=7F=7F=7F=7F=7F=7F=7F=7F852002-10615=01CVWardAdmission=01=
sch4850656YeYe852002-10615sch4854005eYe852002-10615sch4850670eYe852002-10=
615=03sch4854002eYe852002-10615=03=7F852013-51133=01CVWardAdmissionndsch5=
211131YeYe852013-51133sch5213376eYe852013-51133sch5211098eYe852013-51133=03=
sch5213361eYe852013-51133=03=7F852014-53746=01CVWardAdmissionsch5528311Ye=
Ye852014-53746sch5531551eYe852014-53746sch5528329eYe852014-53746=03sch553=
1563eYe852014-53746=03=7F852002-20015=01CVWardAdmission=01sch4766355YeYe8=
52002-20015sch4768609eYe852002-20015sch4766340eYe852002-20015=03sch476857=
7eYe852002-20015=03=7F852002-10354=01CVWardAdmission=01sch4806131YeYe8520=
02-10354sch4808815eYe852002-10354sch4806280eYe852002-10354=03sch4808840eY=
e852002-10354=03=7F852014-51482=01CVWardAdmissionassch5956391YeYe852014-5=
1482sch5959417eYe852014-51482sch5956418eYe852014-51482=03sch5959449eYe852=
014-51482=03=7F852002-52095=01CVWardAdmissionndsch5047215YeYe852002-52095=
sch5050813eYe852002-52095sch5047241eYe852002-52095=03sch5050829eYe852002-=
52095=03=7F852002-50817=01CVWardAdmissionndsch47252207YeYe852002-50817sch=
4728226eYe852002-50817sch4725194eYe852002-50817=03sch4728218eYe852002-508=
17=03=7F852002-50235=01CVWardAdmission=01sch5263557YeYe852002-50235sch526=
6237eYe852002-50235sch5263581eYe852002-50235=03sch5266251eYe852002-50235=03=
=7F852014-52277=01CVWardAdmissionassch5224751YeYe852014-52277sch5227602eY=
e852014-52277sch5224789eYe852014-52277=03sch5227626eYe852014-52277=03=7F8=
52014-10578=01CVWardAdmissionassch5608929YeYe852014-10578sch5610988eYe852=
014-10578sch5608938eYe852014-10578=03sch5611018eYe852014-10578=03=7F85200=
2-10048=01CVWardAdmission=01sch4770743YeYe852002-10048sch4774553eYe852002=
-10048sch4770761eYe852002-10048=03sch4774539eYe852002-10048=03=7F852014-1=
0368=01CVWardAdmissionndsch5010076YeYe852014-10368sch5010080eYe852014-103=
68sch5006624eYe852014-10368=03=E1=03=01eYe852014-10368=F2=FF=FF=7Fh=7Fh=7F=
=03=7F=7F=7F=7F=7F=7F=7F=7F=7F=7F=7F=7F=7F=7F=7F=7F=7F=7F=7F=7F=7F=7F8520=
02-51212=01CVWardAdmissionndsch4576922YeYe852002-51212sch4579762eYe852002=
-51212sch4576940eYe852002-51212=03sch4579757eYe852002-51212=03=7F852014-5=
1789=01CVWardAdmissionassch5642360YeYe852014-51789sch5646004eYe852014-517=
89sch5642370eYe852014-51789=03sch5646012=07Ye852014-51789p=7F=03=7F=7F=7F=
=7F=7F=7F=7F=7F=7F=7F=7F=7F=7F=7F=7F=7F=7F=7F=7F=7F852014-51020=01CVWardA=
dmissionassch5556771YeYe852014-51020sch5559374eYe852014-51020sch5556787eY=
e852014-51020=03sch5559417eYe852014-51020=03=7F852002-51110=02CVWardAdmis=
sionndsch6216293YeYe852002-51110sch6220954eYe852002-51110sch6216336eYe852=
002-51110=03sch6220977eYe852002-51110=03=7F852002-10016=01CVWardAdmission=
=01sch4582290YeYe852002-10016sch4585947eYe852002-10016sch4582278eYe852002=
-10016=03sch4585973eYe852002-10016=03=7F852002-10661=02CVWardAdmission=02=
sch4845947YeYe852002-10661sch4848312eYe852002-10661sch4845934eYe852002-10=
661=03sch4848291eYe852002-10661=03=7F852002-51698=01CVWardAdmissionassch5=
443147YeYe852002-51698sch5445906eYe852002-51698sch5443174eYe852002-51698=03=
sch5445942eYe852002-51698=03=7F852002-50466=02CVWardAdmission=03sch552030=
2YeYe852002-50466sch5523398eYe852002-50466sch5520348eYe852002-50466=03sch=
5523414eYe852002-50466=03=7F852002-51035=02CVWardAdmissionndsch5805723YeY=
e852002-51035sch5810424eYe852002-51035sch5805760eYe852002-51035=03sch5810=
438eYe852002-51035=03=7F852002-10350=01CVWardAdmission=01sch5687284YeYe85=
2002-10350sch5691597=08Ye852002-10350p=7Fsch5687300eYe852002-10350=03sch5=
687284eYe852002-10350=03=7F=7F=7F=7F=7F=7F=7F=7F=7F=7F=7F=7F=7F=7F=7F=7F=7F=
=7F852002-10260=01CVWardAdmission=01sch4885004YeYe852002-10260=18=7Fsch48=
88191eYe852002-10260sch4885069eYe852002-10260=03sch4888171eYe852002-10260=
=03=7F=7F=7F=7F=7F=7F=7F=7F=7F=7F=7F=7F=7F=7F=7F=7F=7F=7F=7F852002-10295=01=
CVWardAdmission=01sch5006525YeYe852002-10295sch5010067eYe852002-10295sch5=
006617eYe852002-10295=03sch5010032eYe852002-10295=03=7F852002-51383=01CVW=
ardAdmissionassch5276852YeYe852002-51383sch5279118eYe852002-51383sch52768=
28eYe852002-51383=03sch5279106eYe852002-51383=03=7F852002-50825=01CVWardA=
dmissionndsch5903322YeYe852002-50825sch5907926eYe852002-50825sch5903365&a=
mp;Ye852002-50825p=7F=03sch5907957eYe852002-50825=18=7F=03=7F=7F=7F=7F=7F=
=7Fp=7F=7F=7F=7F=7F=7F=7F=7F=7F=7F=7F=7F=7F=7F=7F=7F=7F=7F=7F=7F=7F852014=
-50383=01CVWardAdmissionassch4885044YeYe852014-50383sch4888142eYe852014-5=
0383sch4885076eYe852014-50383=03sch4888148eYe852014-50383=03=7F852002-514=
35=01CVWardAdmissionassch4889969YeYe852002-51435sch4893786eYe852002-51435=
sch4890003eYe852002-51435=03sch4890003eYe852002-51435=03=7F852002-51981=01=
CVWardAdmissionndsch5250878YeYe852002-51981sch5253233eYe852002-51981sch52=
50844eYe852002-51981=03sch5253239eYe852002-51981=03=7F852014-51480=01CVWa=
rdAdmissionassch5443125YeYe852014-51480sch5445918eYe852014-51480sch544318=
1eYe852014-51480=03sch5445948eYe852014-51480=03=7F852013-50142=01CVWardAd=
missionndsch4511164YeYe852013-50142sch4511185eYe852013-50142sch4511267eYe=
852013-50142=03sch4511227=0CYe852013-50142p=7F=03=7F=7F=7F=7F=7F=7F=7F=7F=
=7F=7F=7F=7F=7F=7F=7F=7F=7F=7F=7F=7F852002-50427=01CVWardAdmissionnksch48=
19652YeYe852002-50427sch4822011eYe852002-50427sch4819617eYe852002-50427=03=
sch4822034eYe852002-50427=03=7F852013-50522=01CVWardAdmissionassch6210816=
YeYe852013-50522sch6213594eYe852013-50522sch6210884eYe852013-50522=03sch6=
213629eYe852013-50522=03=7F852002-51898=01CVWardAdmissionassch5344206YeYe=
852002-51898sch5344185eYe852002-51898sch5344125eYe852002-51898=03sch53441=
64eYe852002-51898=03=7F852002-50926=01CVWardAdmissionnd=E0=7FeYeYe852002-=
50926sc5645999=05eYe852002-50926sch5642374eYe852002-50926=03sch5646014eYe=
852002-50926=03=7F852002-50967=01CVWardAdmissionndsch5718917YeYe852002-50=
967sch5723028eYe852002-50967sch5718964eYe852002-50967=03sch5723038=15Ye85=
2002-50967=80?=80?=03=80?=80?=80?=7F=80?=80?=80?=7F=80?=7F=80?=7F=80?=7F=7F=
=7F=80?=80?=80?=80?=80?=7F852002-50537=01CVWardAdmission=01sch4919834YeYe=
852002-50537sch4921343eYe852002-50537sch4919836eYe852002-50537=03sch49213=
46eYe852002-50537=03=7F852013-53795=01CVWardAdmissionndsch5448540YeYe8520=
13-53795sch5452444eYe852013-53795sch5448555eYe852013-53795=03sch5452468eY=
e852013-53795=03=7F852002-10014=01CVWardAdmission=02sch4959479YeYe852002-=
10014sch4962064eYe852002-10014sch4959483eYe852002-10014=03sch4962067eYe85=
2002-10014=03=7F852002-53171=01CVWardAdmissionndsch5309757YeYe852002-5317=
1sch5313049eYe852002-53171sch5309793=11Ye852002-53171p=7F=03sch5313038eYe=
852002-53171=03=7F=7F=7F=7F=7Fp=7F=7F=7F=7F=7F=7F=7F=7F=7F=7F=7F=7F=7F=7F=
=7F852002-51615=01CVWardAdmissionassch5061625YeYe852002-51615sch5065144eY=
e852002-51615sch5061640eYe852002-51615=03sch5065163eYe852002-51615=03=7F8=
52014-51022=01CVWardAdmissionassch5696901YeYe852014-51022sch5700087eYe852=
014-51022sch5696912eYe852014-51022=03sch5700109eYe852014-51022=03=7F85200=
2-50352=01CVWardAdmission=01sch5290371YeYe852002-50352sch5293104eYe852002=
-50352sch5491871=06Ye852002-50352p=7F=03sch5293125eYe852002-50352=03=7F=7F=
=7F=7F=7Fp=7F=7F=7F=7F=7F=7F=7F=7F=7F=7F=7F=7F=7F=7F=7F852013-51839=01CVW=
ardAdmissionassch5029079YeYe852013-51839sch5031567eYe852013-51839sch50291=
07eYe852013-51839=03sch5031579eYe852013-51839=03=7F852002-53409=01CVWardA=
dmissionndsch6184500YeYe852002-53409sch6189091eYe852002-53409sch6184532eY=
e852002-53409=03sch6189127eYe852002-53409=03=7F852002-20012=01CVWardAdmis=
sion=01sch4494583YeYe852002-20012sch4495567eYe852002-20012sch4494543eYe85=
2002-20012=03sch4495577eYe852002-20012=03=7F852002-10505=01CVWardAdmissio=
n=02sch4730934Y=0CYe852002-10505p=7Fsch4734535eYe852002-10505sch4730900eY=
e852002-10505=03sch4734543eYe852002-10505=03=7F=7F=7F=7F=7F=7F=7F=7F=7F=7F=
=7F=7F=7F=7F=7F=7F=7F=7F=7F852002-50326=01CVWardAdmission=01sch6243551YeY=
e852002-50326sch6246282eYe852002-50326sch6243649eYe852002-50326=03sch6246=
386eYe852002-50326=03=7F852002-51307=01CVWardAdmissionndsch5657247YeYe852=
002-51307sch5661132eYe852002-51307sch5657268eYe852002-51307=03sch5661141e=
Ye852002-51307=03=7F852013-53802=01CVWardAdmissionndsch6200123YeYe852013-=
53802sch6204735eYe852013-53802sch6200160eYe852013-53802=03sch6204743eYe85=
2013-53802=03=7F852014-52117=01CVWardAdmissionassch5255775YeYe852014-5211=
7sch5258761eYe852014-52117sch5255776eYe852014-52117=03sch5258754eYe852014=
-52117=03=7F852002-40049=01CVWardAdmission=01sch4784783YeYe852002-40049sc=
h4788341eYe852002-40049sch4784723eYe852002-40049=03sch4788349eYe852002-40=
049=03=7F852014-50591=01CVWardAdmissionassch5404617YeYe852014-50591sch540=
8380eYe852014-50591sch5404650eYe852014-50591=03sch5408405eYe852014-50591=03=
=7F852014-51347=01CVWardAdmissionassch6184483YeYe852014-51347sch6189074eY=
e852014-51347sch6184529eYe852014-51347=03sch6189139eYe852014-51347=03=7F8=
52002-10243=01CVWardAdmission=02sch4864114YeYe852002-10243sch4867140eYe85=
2002-10243sch4864115eYe852002-10243=03sch4867165eYe852002-10243=03=7F8520=
02-50841=02CVWardAdmissionndsch5216023YeYe852002-50841sch5219605eYe852002=
-50841sch5216048eYe852002-50841=03sch5219637eYe852002-50841=03=7F852002-5=
1110=01CVWardAdmissionndSCH4711242YeYe852002-51110SCH4714659eYe852002-511=
10SCH471208eYe852002-51110=03SCH4714672eYe852002-51110=03=7F852014-10273=01=
CVWardAdmissionndsch4889963YeYe852014-10273sch4893744eYe852014-10273sch48=
90038eYe852014-10273=03sch4893742eYe852014-10273=EE=FF=FF=7FH=7F=EE=FF=FF=
=7F=03=7F=7F=7F=7F=7F=7F=7F=7F=7F=7F=7F=7F=7F=7F=7F=7F=7F=7F=7F=7F852002-=
53434=01CVWardAdmissionndsch5985305YeYe852002-53434sch5988035eYe852002-53=
434sch5985345
 =
Ye852002-53434p=7F=03sch5988062eYe852002-53434=03=7F=7F=7F=7F=7Fp=7F=7F=7F=
=7F=7F=7F=7F=7F=7F=7F=7F=7F=7F=7F=7F852002-50687=01CVWardAdmission=01sch5=
056176YeYe852002-50687sch5059087eYe852002-50687sch5056206eYe852002-50687=03=
sch5059095eYe852002-50687=03=7F852002-51240=01CVWardAdmissionndsch4850664=
YeYe852002-51240sch4854012eYe852002-51240sch4850676eYe852002-51240=03sch4=
854010eYe852002-51240=03=7F852002-20021=01CVWardAdmission=01sch5472149YeY=
e852002-20021sch5474775eYe852002-20021sch5472171eYe852002-20021=03sch5474=
809eYe852002-20021=03=7F852002-52685=01CVWardAdmissionndsch5528319YeYe852=
002-52685sch5531559eYe852002-52685sch5528327eYe852002-52685=03sch5531566e=
Ye852002-52685=03=7F852002-50535=03CVWardAdmission=01sch6170918YeYe852002=
-50535sch5691601eYe852002-50535sch6170929eYe852002-50535=03sch5691614eYe8=
52002-50535=03=7F852013-50403=01CVWardAdmissionassch6243627YeYe852013-504=
03sch6246296eYe852013-50403sch6243661eYe852013-50403=03sch6246335eYe85201=
3-50403=03=7F852002-51761=01CVWardAdmissionassch5556769YeYe852002-51761sc=
h5559395eYe852002-51761sch5556784eYe852002-51761=03sch5559432eYe852002-51=
761=03=7F852002-53395=01CVWardAdmissionndsch5657245YeYe852002-53395sch566=
1140eYe852002-53395sch5657270eYe852002-53395=03sch5661144
 =
Ye852002-53395p=7F=03=7F=7F=7F=7F=7F=7F=7F=7F=7F=7F=7F=7F=7F=7F=7F=7F=7F=7F=
=7F=7F852002-50618=01CVWardAdmission=01sch5462959YeYe852002-50618sch54664=
96eYe852002-50618sch5462961eYe852002-50618=18=7F=03sch5466534eYe852002-50=
618=03=7F=7F=7F=7F=7F=18=7F=7F=7F=7F=7F=7F=7F=7F=7F=7F=7F=7F=7F=7F=7F8520=
14-10635=01CVWardAdmissionassch4470242YeYe852014-10635sch4471658eYe852014=
-10635sch4470255eYe852014-10635=03sch4471642eYe852014-10635=03=7F852013-5=
1071=01CVWardAdmissionndsch5211123YeYe852013-51071sch5213373eYe852013-510=
71sch5211089eYe852013-51071=03sch5213367eYe852013-51071=03=7F852002-50982=
=01CVWardAdmissionndsch4850654YeYe852002-50982sch4854021eYe852002-50982sc=
h4850673eYe852002-50982=03sch4854018eYe852002-50982=03=7F852002-51281=01C=
VWardAdmissionndsch5472139YeYe852002-51281=18=7Fsch5474772eYe852002-51281=
sch5472160eYe852002-51281=03sch5474808eYe852002-51281=03=7F=7F=7F=7F=7F=7F=
=7F=7F=7F=7F=7F=7F=7F=7F=7F=7F=7F=7F=7F852002-52240=01CVWardAdmissionndsc=
h5358487YeYe852002-52240sch5361132eYe852002-52240sch5358513eYe852002-5224=
0=03sch5361155eYe852002-52240=03=7F852002-50206=01CVWardAdmission=01sch48=
32099YeYe852002-50206sch4834782eYe852002-50206sch4832102eYe852002-50206=03=
sch4834786eYe852002-50206=03=7F852002-53615=01CVWardAdmissionassch6200125=
YeYe852002-53615sch6204733eYe852002-53615sch6200181eYe852002-53615=03sch6=
204745eYe852002-53615=03=7F852014-51084=01CVWardAdmissionassch4824543YeYe=
852014-51084=18=7Fsch4827756eYe852014-51084sch4824576eYe852014-51084=03sc=
h4827763eYe852014-51084=03=7F=7F=7F=7F=7F=7F=7F=7F=7F=7F=7F=7F=7F=7F=7F=7F=
=7F=7F=7F852013-50507=01CVWardAdmissionassch5129016YeYe852013-50507sch513=
2739eYe852013-50507sch5129039eYe852013-50507=03sch5132749eYe852013-50507=03=
=7F852002-10666=01CVWardAdmission=01sch4604951YeYe852002-10666sch4607484e=
Ye852002-10666sch4604972eYe852002-10666=03sch4607463eYe852002-10666=03=7F=
852002-10305=02CVWardAdmission=01sch5448536YeYe852002-10305sch5452462eYe8=
52002-10305sch5448550eYe852002-10305=03sch5452477eYe852002-10305=03=7F852=
002-51264=01CVWardAdmissionndsch5095592YeYe852002-51264sch5097873eYe85200=
2-51264sch5095598eYe852002-51264=03sch5097879eYe852002-51264=03=7F852014-=
51578=01CVWardAdmissionndsch5872535YeYe852014-51578sch5873110eYe852014-51=
578sch5872545eYe852014-51578=03sch5873091eYe852014-51578=03=7F852014-5223=
4=01CVWardAdmissionassch5847945YeYe852014-52234sch5851930eYe852014-52234s=
ch5847961eYe852014-52234=03sch5851954eYe852014-52234=03=7F852013-51176=01=
CVWardAdmissionndsch6019003YeYe852013-51176sch6030937eYe852013-51176sch60=
19010eYe852013-51176=03sch6022694eYe852013-51176=03=7F852013-50918=01CVWa=
rdAdmissionassch4659997YeYe852013-50918sch4662949eYe852013-50918sch466001=
8eYe852013-50918=03sch4662935eYe852013-50918=03=7F852002-52322=01CVWardAd=
missionassch5129023YeYe852002-52322sch5132736eYe852002-52322sch5129035eYe=
852002-52322=18=7F=03sch5132745eYe852002-52322=03=7F=7F=7F=7F=7F=18=7F=7F=
=7F=7F=7F=7F=7F=7F=7F=7F=7F=7F=7F=7F=7F852002-53129=01CVWardAdmissionndsc=
h5561813YeYe852002-53129sch5565147eYe852002-53129sch5561831eYe852002-5312=
9=03sch5565161eYe852002-53129=03=7F852002-10530=01CVWardAdmission=02sch48=
89958YeYe852002-10530sch4893759eYe852002-10530sch4890014eYe852002-10530=03=
sch4893756eYe852002-10530=03=7F852002-50684=01CVWardAdmission=01sch544315=
7YeYe852002-50684sch5445902eYe852002-50684sch5443169eYe852002-50684=03sch=
5445952eYe852002-50684=03=7F852002-51548=01CVWardAdmissionassch5377218Y=18=
Ye852002-51548=80?=80?sch5381141eYe852002-51548sch5377255eYe852002-51548=03=
sch5381167eYe852002-51548=01=80?=01=03=80?=7F=7F=7F=80?=80?=80?=80?=80?=7F=
=80?=80?=80?=80?=80?=80?=80?=7F=7F=7F=80?=7F=80?=7F=80?=7F=7F=7F=7F=7F=7F=
=80?=80?=80?=80?=80?=80?=80?=80?=80?=80?=7F852002-50846=01CVWardAdmission=
ndsch5304494YeYe852002-50846sch5306936eYe852002-50846sch5304516eYe852002-=
50846=03sch5306941eYe852002-50846=03=7F852002-51980=01CVWardAdmissionndsc=
h5390666YeYe852002-51980sch5394518eYe852002-51980sch5390681eYe852002-5198=
0=03sch5394543eYe852002-51980=03=7F852014-50572=01CVWardAdmissionassch545=
7410YeYe852014-50572sch5460218eYe852014-50572sch5457435eYe852014-50572=03=
sch5460244eYe852014-50572=03=7F852002-50792=01CVWardAdmissionndsch6047896=
YeYe852002-50792sch6051807=16Ye852002-50792p=7Fsch6047880eYe852002-50792=03=
sch6051813eYe852002-50792=03=7F=7F=7F=7F=7F=7F=7F=7F=7F=7F=7F=7F=7F=7F=7F=
=7F=7F=7F852014-53718=01CVWardAdmissionsch6233192YeYe852014-53718sch62373=
44eYe852014-53718sch6233243eYe852014-53718=03sch6237363eYe852014-53718=03=
=7F852014-50108=01CVWardAdmissionndsch4582303YeYe852014-50108sch4585942eY=
e852014-50108sch4582257eYe852014-50108=03sch4585966eYe852014-50108=03=7F8=
52002-10426=01CVWardAdmission=03sch4677836YeYe852002-10426sch4678809eYe85=
2002-10426sch4677844eYe852002-10426=03sch4678813eYe852002-10426=03=7F8520=
02-50290=01CVWardAdmission=01sch5598500YeYe852002-50290sch5600845eYe85200=
2-50290sch5598522eYe852002-50290=03sch5600808eYe852002-50290=03=7F852002-=
51870=01CVWardAdmissionassch5197551YeYe852002-51870sch5200067eYe852002-51=
870sch5197577eYe852002-51870=03sch5200063eYe852002-51870=03=7F852013-5244=
8=01CVWardAdmissionndsch5124011YeYe852013-52448sch5126401eYe852013-52448s=
ch5123979eYe852013-52448=03sch5126401eYe852013-52448=03=7F852002-51212=02=
CVWardAdmissionndsch4978287YeYe852002-51212sch4981779eYe852002-51212sch49=
78291eYe852002-51212=03sch4981781eYe852002-51212=03=7F852002-10571=01CVWa=
rdAdmission=01sch4819628YeYe852002-10571sch4822018eYe852002-10571sch48196=
03eYe852002-10571=03sch4822024eYe852002-10571=03=7F852002-51865=01CVWardA=
dmissionassch5534175YeYe852002-51865sch5537492eYe852002-51865sch5534194eY=
e852002-51865=03sch5537511eYe852002-51865=03=7F852014-50598=02CVWardAdmis=
sionassch5561826YeYe852014-50598sch5565150eYe852014-50598sch5561833eYe852=
014-50598=03sch5565159eYe852014-50598=03=7F852014-50080=01CVWardAdmission=
ndsch6121956YeYe852014-50080sch6126650eYe852014-50080sch6121974eYe852014-=
50080=EE=FF=FF=7FH=7F=EE=FF=FF=7F=03sch6126663eYe852014-50080=03=7F=7F=7F=
=7F=7F=7F=7F=7F=7F=7F=7F=7F=7F=7F=7F=7F=7F=7F=7F=7F=7F=7F852014-51076=01C=
VWardAdmissionassch5404627YeYe852014-51076sch5408386eYe852014-51076sch540=
4644eYe852014-51076=18=7F=03sch5408403eYe852014-51076=03=7F=7F=7F=7F=7F=18=
=7F=7F=7F=7F=7F=7F=7F=7F=7F=7F=7F=7F=7F=7F=7F852002-52023=01CVWardAdmissi=
onndsch5847942YeYe852002-52023sch5851923eYe852002-52023sch5847962eYe85200=
2-52023=03sch5851943eYe852002-52023=03=7F852002-10015=01CVWardAdmission=01=
sch4986998YeYe852002-10015sch4989183eYe852002-10015sch4987002eYe852002-10=
015=03sch4989178eYe852002-10015=03=7F852002-52642=01CVWardAdmissionassch5=
385884YeYe852002-52642sch5388048eYe852002-52642sch5385920eYe852002-52642=03=
sch5388073eYe852002-52642=03=7F852002-10570=01CVWardAdmission=01sch478473=
8YeYe852002-10570sch4788339eYe852002-10570sch4784747eYe852002-10570=03sch=
4788350eYe852002-10570=03=7F852014-50477=01CVWardAdmissionassch6056638YeY=
e852014-50477sch6059517eYe852014-50477sch6056671eYe852014-50477=03sch6059=
536eYe852014-50477=03=7F852013-30033=01CVWardAdmissionndsch5390654Y=13Ye8=
52013-30033=80?=80?sch5394501eYe852013-30033sch5390706=12Ye852013-30033=80=
?=80?=03sch5394539eYe852013-30033=03=80?=80?@=80?@=80?=80?=80?=80?=7F=7F=80=
?=80?=80?=7F=80?=7F=80?=80?=7F=80?=7F=80?=80?=80?=80?=80?=80?=80?=80?=7F8=
52002-51128=02CVWardAdmissionndsch5176790YeYe852002-51128sch5179955eYe852=
002-51128sch5176823eYe852002-51128=03sch5179957eYe852002-51128=03=7F85200=
2-50842=02CVWardAdmissionndsch5385880YeYe852002-50842sch5388067eYe852002-=
50842=18=7Fsch5385908eYe852002-50842=03sch5388105eYe852002-50842=03=7F=7F=
=7F=7F=7F=7F=7F=7F=7F=7F=7F=7F=7F=7F=7F=7F=7F=7F852013-51248=01CVWardAdmi=
ssionndsch5462955YeYe852013-51248sch5466499eYe852013-51248sch5462966eYe85=
2013-51248=03sch5466532eYe852013-51248=03=7F852002-52423=01CVWardAdmissio=
nassch6194423YeYe852002-52423sch6197048eYe852002-52423sch6194492eYe852002=
-52423=03sch6197098eYe852002-52423=03=7F852002-51391=01CVWardAdmissionass=
ch5197558YeYe852002-51391sch5200073eYe852002-51391sch5197579eYe852002-513=
91=03sch5200070eYe852002-51391=03=7F852002-51374=01CVWardAdmissionassch50=
95588Y=1BYe852002-51374p=7Fsch5097899eYe852002-51374=18=7Fsch5095601eYe85=
2002-51374=03sch5097902eYe852002-51374=03=7F=7F=7F=7F=7F=7F=7F=7F=7F=7F=7F=
=7F=7F=7F=7F=7F=7F=7F=7F=7F=7F=7F=7F=7F=7F852002-10061=01CVWardAdmission=03=
sch4876759YeYe852002-10061sch4880524eYe852002-10061sch4876761eYe852002-10=
061=03sch4880531eYe852002-10061=03=7F852013-52290=01CVWardAdmissionassch6=
216341YeYe852013-52290sch6220961eYe852013-52290sch6216327eYe852013-52290=03=
sch6220985eYe852013-52290=03=7F852002-50493=01CVWardAdmission=02sch466000=
8YeYe852002-50493sch4662943eYe852002-50493sch4660040eYe852002-50493=03sch=
4662934eYe852002-50493=03=7F852002-52988=02CVWardAdmissionndsch5818974YeY=
e852002-52988sch5816476eYe852002-52988sch5818990eYe852002-52988=03sch5816=
492eYe852002-52988=03=7F852002-52805=01CVWardAdmissionndsch5202662YeYe852=
002-52805sch5205716eYe852002-52805sch5202674eYe852002-52805=03sch5205689e=
Ye852002-52805=03=7F852002-10402=01CVWardAdmission=02SCH4289908YeYe852002=
-10402SCH4289916eYe852002-10402SCH4289894eYe852002-10402=03SCH4289909eYe8=
52002-10402=03=7F852013-52356=01CVWardAdmissionndsch5486783YeYe852013-523=
56sch5489071eYe852013-52356sch5486801eYe852013-52356=03sch5489079eYe85201=
3-52356=03=7F852014-52600=01CVWardAdmissionassch5816489YeYe852014-52600sc=
h5818977eYe852014-52600sch5816512eYe852014-52600=18=7F=03sch5818993eYe852=
014-52600=03=7F=7F=7F=7F=7F=18=7F=7F=7F=7F=7F=7F=7F=7F=7F=7F=7F=7F=7F=7F=7F=
852002-50900=01CVWardAdmissionndsch4766363YeYe852002-50900sch4768606eYe85=
2002-50900sch4766320eYe852002-50900=03sch4768575eYe852002-50900=03=7F8520=
13-50650=01CVWardAdmissionassch5159237Y=20
Ye852013-50650p=7Fsch5161895eYe852013-50650sch5159243eYe852013-50650=03sc=
h5161918eYe852013-50650=03=7F=7F=7F=7F=7F=7F=7F=7F=7F=7F=7F=7F=7F=7F=7F=7F=
=7F=7F=7F852002-52089=01CVWardAdmissionndsch4919806YeYe852002-52089sch492=
1332eYe852002-52089sch4919809eYe852002-52089=03sch4921334eYe852002-52089=03=
=7F852002-50927=01CVWardAdmissionndsch5056195YeYe852002-50927sch5059085eY=
e852002-50927sch5056207eYe852002-50927=03sch5059118eYe852002-50927=03=7F8=
52002-10234=01CVWardAdmission=01sch5159216YeYe852002-10234sch5161900eYe85=
2002-10234sch5159261eYe852002-10234=03sch5161905eYe852002-10234=03=7F8520=
02-51361=01CVWardAdmissionndsch4677830YeYe852002-51361sch4678808eYe852002=
-51361sch4677842eYe852002-51361=03sch4678818eYe852002-51361=03=7F852002-5=
0415=01CVWardAdmission=02sch4745101YeYe852002-50415sch4748637eYe852002-50=
415sch4745079eYe852002-50415=03sch4748644eYe852002-50415=03=7F852002-5145=
4=01CVWardAdmissionassch5612885YeYe852002-51454sch5616491eYe852002-51454s=
ch5612894eYe852002-51454=03sch5616502eYe852002-51454=03=7F852014-50875=01=
CVWardAdmissionassch5542818YeYe852014-50875sch5548226eYe852014-50875sch55=
42782eYe852014-50875=03sch5548265eYe852014-50875=03=7F852002-51173=01CVWa=
rdAdmissionndsch5413724YeYe852002-51173sch5417289eYe852002-51173sch541382=
0eYe852002-51173=03sch5417306eYe852002-51173=03=7F852013-50827=01CVWardAd=
missionassch6243637YeYe852013-50827sch6246301eYe852013-50827sch6243672eYe=
852013-50827=03sch6246346eYe852013-50827=03=7F852002-50816=01CVWardAdmiss=
ionndsch5309759YeYe852002-50816sch5313054=1DYe852002-50816p=7Fsch5309783e=
Ye852002-50816=03sch5313040eYe852002-50816=03=7F=7F=7F=7F=7F=7F=7F=7F=7F=7F=
=7F=7F=7F=7F=7F=7F=7F=7F852002-51130=02CVWardAdmissionndsch5385895YeYe852=
002-51130=18=7Fsch5388053eYe852002-51130sch5385923eYe852002-51130=03sch53=
88081eYe852002-51130=03=7F=7F=7F=7F=7F=7F=7F=7F=7F=7F=7F=7F=7F=7F=7F=7F=7F=
=7F=7F852013-52292=01CVWardAdmissionassch5486766YeYe852013-52292sch548906=
8eYe852013-52292sch5486803eYe852013-52292=03sch5489082eYe852013-52292=03=7F=
852002-52988=01CVWardAdmissionndsch5816476YeYe852002-52988sch5818974eYe85=
2002-52988sch5816492eYe852002-52988=03sch5818990eYe852002-52988=03=7F8520=
02-50149=01CVWardAdmission=01sch4986981YeYe852002-50149sch4989128eYe85200=
2-50149=18=7Fsch4986985eYe852002-50149=03sch4989119eYe852002-50149=18=7F=03=
=7F=7F=7F=7F=7F=7F=7F=7F=7F=7F=7F=7F=7F=7F=7F=7F=7F=7F=7F=7F=7F=7F=7F=7F=7F=
=7F=7F852014-51025=01CVWardAdmissionassch6131834YeYe852014-51025sch613499=
1eYe852014-51025sch6131856eYe852014-51025=03sch6135016eYe852014-51025=03=7F=
852002-10622=01CVWardAdmission=01SCH4700354YeYe852002-10622SCH4702688eYe8=
52002-10622SCH4700338eYe852002-10622=03SCH4702711eYe852002-10622=03=7F852=
002-10222=01CVWardAdmission=01sch4876763YeYe852002-10222sch4880521eYe8520=
02-10222sch4876764eYe852002-10222=03sch4880536eYe852002-10222=03=7F852002=
-52482=01CVWardAdmissionassch5756910YeYe852002-52482sch5760540eYe852002-5=
2482sch5756933eYe852002-52482=03sch5760573eYe852002-52482=03=7F852002-532=
06=01CVWardAdmissionndsch5912526YeYe852002-53206sch5915646=0EYe852002-532=
06p=7Fsch5912553eYe852002-53206=03sch5915665eYe852002-53206=03=7F=7F=7F=7F=
=7F=7F=7F=7F=7F=7F=7F=7F=7F=7F=7F=7F=7F=7F852013-50916=01CVWardAdmissiona=
ssch6226951YeYe852013-50916sch6230108eYe852013-50916sch6227015eYe852013-5=
0916=03sch6230123eYe852013-50916=03=7F852002-10508=02CVWardAdmission=01sc=
h5216012YeYe852002-10508sch5219607eYe852002-10508sch5216037eYe852002-1050=
8=03sch5219623eYe852002-10508=03=7F852002-51012=01CVWardAdmissionndSCH471=
7222YeYe852002-51012SCH4720556eYe852002-51012SCH4717248eYe852002-51012=03=
SCH4720547eYe852002-51012=03=7F852002-52989=01CVWardAdmissionndsch5369597=
YeYe852002-52989sch5369599eYe852002-52989sch5369661eYe852002-52989=03sch5=
369665eYe852002-52989=03=7F852002-51385=01CVWardAdmissionassch5434450YeYe=
852002-51385sch5437951eYe852002-51385sch5434460eYe852002-51385=03sch54379=
87eYe852002-51385=03=7F852002-53064=01CVWardAdmissionndsch5192271YeYe8520=
02-53064sch5192286eYe852002-53064sch5192279eYe852002-53064=03sch5192294eY=
e852002-53064=03=7F852002-40073=01CVWardAdmission=01SCH4730931YeYe852002-=
40073sch4734539eYe852002-40073SCH4730919eYe852002-40073=03sch4734550eYe85=
2002-40073=03=7F852002-40043=01CVWardAdmission=01sch4609566YeYe852002-400=
43sch4611101eYe852002-40043sch4611101eYe852002-40043=EE=FF=FF=7FH=7F=EE=FF=
=FF=7F=03sch4611080eYe852002-40043=03=7F=7F=7F=7F=7F=7F=7F=7F=7F=7F=7F=7F=
=7F=7F=7F=7F=7F=7F=7F=7F=7F=7F852002-52632=01CVWardAdmissionassch5369571Y=
eYe852002-52632sch5369578eYe852002-52632sch5369620eYe852002-52632=03sch53=
69622eYe852002-52632=03=7F852002-51701=01CVWardAdmissionassch6233195YeYe8=
52002-51701sch6237345eYe852002-51701sch6233252eYe852002-51701=03sch623738=
3eYe852002-51701=03=7F852013-52769=01CVWardAdmissionndsch5505918YeYe85201=
3-52769sch5509334eYe852013-52769sch5505937eYe852013-52769=18=7F=03sch5509=
344eYe852013-52769=03=7F=7F=7F=7F=7F=18=7F=7F=7F=7F=7F=7F=7F=7F=7F=7F=7F=7F=
=7F=7F=7F852013-51601=01CVWardAdmissionassch6062206YeYe852013-51601sch606=
6510eYe852013-51601sch6062224eYe852013-51601=03sch6066519eYe852013-51601=03=
=7F852002-51541=01CVWardAdmissionassch5462940YeYe852002-51541sch5466502eY=
e852002-51541sch5462977eYe852002-51541=18=7F=03sch5466525eYe852002-51541=03=
=7F=7F=7F=7F=7F=18=7F=7F=7F=7F=7F=7F=7F=7F=7F=7F=7F=7F=7F=7F=7F852002-101=
31=01CVWardAdmission=01sch5250867YeYe852002-10131sch5253222eYe852002-1013=
1sch5250854eYe852002-10131=03sch5253245eYe852002-10131=03=7F852002-50774=01=
CVWardAdmissionassch4631901YeYe852002-50774sch4634580eYe852002-50774sch46=
31917eYe852002-50774=03sch4634586eYe852002-50774=03=7F852014-10319=01CVWa=
rdAdmissionndsch5912532YeYe852014-10319sch5915651eYe852014-10319sch591254=
7eYe852014-10319=03sch5915670eYe852014-10319=03=7F852002-50118=01CVWardAd=
mission=01sch5666333YeYe852002-50118sch5669659eYe852002-50118sch5666364eY=
e852002-50118=03sch5669733eYe852002-50118=03=7F852002-50090=01CVWardAdmis=
sion=01sch5612890YeYe852002-50090sch5616488eYe852002-50090sch5612899eYe85=
2002-50090=03sch5616495eYe852002-50090=03=7F852002-10049=01CVWardAdmissio=
n=01sch5331728YeYe852002-10049sch5334729eYe852002-10049sch5331704eYe85200=
2-10049=03sch5334749eYe852002-10049=03=7F852002-53065=01CVWardAdmissionnd=
sch5548238YeYe852002-53065sch5551614eYe852002-53065sch5548281eYe852002-53=
065=03sch5551629eYe852002-53065=03=7F852014-51362=01CVWardAdmissionassch5=
718937YeYe852014-51362sch5723026eYe852014-51362sch5718974eYe852014-51362=03=
sch5723041eYe852014-51362=03=7F852002-50571=01CVWardAdmission=01sch502907=
4YeYe852002-50571sch5031570eYe852002-50571sch5029103eYe852002-50571=03sch=
5031581eYe852002-50571=03=7F852002-10016=02CVWardAdmission=01sch4784743Y=11=
Ye852002-10016=80?=80?sch4788347eYe852002-10016sch4784775eYe852002-10016=03=
sch4788362eYe852002-10016=03=80?=80?=80?=7F=80?=80?=7F=80?=7F=80?=7F=80?=7F=
=7F=7F=80?=80?=80?=80?=80?=7F852002-50904=01CVWardAdmissionndsch5202653Ye=
Ye852002-50904sch5205707eYe852002-50904sch5202673eYe852002-50904=03sch520=
5687eYe852002-50904=03=7F852002-53374=01CVWardAdmissionndsch5856633YeYe85=
2002-53374sch5859546eYe852002-53374sch5856647eYe852002-53374=18=7F=03sch5=
859575eYe852002-53374=03=7F=7F=7F=7F=7F=18=7F=7F=7F=7F=7F=7F=7F=7F=7F=7F=7F=
=7F=7F=7F=7F852002-53316=01CVWardAdmissionndsch5295786YeYe852002-53316sch=
5299154eYe852002-53316sch5295807eYe852002-53316=03sch5299144eYe852002-533=
16=03=7F852014-10533=01CVWardAdmissionassch5230417YeYe852014-10533sch5233=
882eYe852014-10533sch5230447eYe852014-10533=03sch5233939eYe852014-10533=03=
=7F852013-53151=01CVWardAdmissionndsch5434446YeYe852013-53151=18=7Fsch543=
7968eYe852013-53151sch5434461eYe852013-53151=03sch5437986eYe852013-53151=03=
=7F=7F=7F=7F=7F=7F=7F=7F=7F=7F=7F=7F=7F=7F=7F=7F=7F=7F=7F852002-10339=01C=
VWardAdmission=01sch4590871YeYe852002-10339sch4593936eYe852002-10339sch45=
90866eYe852002-10339=03sch4593901=0CYe852002-10339=80?=80?=03=80?=80?=80?=
=7F=80?=80?=80?=7F=80?=7F=80?=7F=80?=7F=7F=7F=80?=80?=80?=80?=80?=7F85201=
3-10325=01CVWardAdmissionndsch5138088YeYe852013-10325sch5140664eYe852013-=
10325sch5138102eYe852013-10325=03sch5140678eYe852013-10325=03=7F852014-50=
860=01CVWardAdmissionassch5477784YeYe852014-50860sch5481062eYe852014-5086=
0sch5477804eYe852014-50860=EE=FF=FF=7FH=7F=EE=FF=FF=7F=03sch5481089eYe852=
014-50860=03=7F=7F=7F=7F=7F=7F=7F=7F=7F=7F=7F=7F=7F=7F=7F=7F=7F=7F=7F=7F=7F=
=7F852013-51656=01CVWardAdmissionassch5109325YeYe852013-51656sch5112448eY=
e852013-51656sch5109347eYe852013-51656=03sch5112419eYe852013-51656=03=7F8=
52002-20065=02CVWardAdmission=01sch5224764YeYe852002-20065sch5227593eYe85=
2002-20065sch5224777eYe852002-20065=03sch5227614eYe852002-20065=03=7F8520=
13-51403=01CVWardAdmissionndsch5363510YeYe852013-51403sch5367150eYe852013=
-51403sch5363552eYe852013-51403=03sch5367152eYe852013-51403=03=7F852002-5=
0787=01CVWardAdmissionndsch4631894YeYe852002-50787sch4634591eYe852002-507=
87sch4631924eYe852002-50787=03sch4634588eYe852002-50787=03=7F852002-53408=
=01CVWardAdmissionndsch5344198YeYe852002-53408sch5344171eYe852002-53408sc=
h5344134=13Ye852002-53408=01=80?=80?=80?=01=03sch5344155=13Ye852002-53408=
=01=80?=80?=80?=02=03@@=7F=7F=7F=7F@@@@=80?=7F=80?=80?=80?=80?=80?=80?=80=
?=80?=80?=80?=80?=80?=7F=80?=80?=80?=7F=7F=80?=7F=80?=7F=80?=7F=80?=80?=80=
?=80?=80?=7F=7F=80?=80?=80?=80?=80?=80?=80?=80?=80?=7F852002-30080=01CVWa=
rdAdmission=01SCH5268487YeYe852002-30080sch5271688eYe852002-30080SCH52685=
09eYe852002-30080=03SCH5271710eYe852002-30080=03=7F852002-51035=01CVWardA=
dmissionndsch5230423YeYe852002-51035sch5233901eYe852002-51035sch5230469eY=
e852002-51035=03sch5233932eYe852002-51035=03=7F852002-52493=01CVWardAdmis=
sionassch5491853YeYe852002-52493sch5495379eYe852002-52493sch5491872eYe852=
002-52493=03sch5495389eYe852002-52493=03=7F852002-10669=01CVWardAdmission=
=01sch5056190YeYe852002-10669sch5059074eYe852002-10669sch5056211eYe852002=
-10669=03sch5059110eYe852002-10669=03=7F852002-53463=01CVWardAdmissionass=
ch5556762YeYe852002-53463sch5559391eYe852002-53463sch5556779eYe852002-534=
63=03sch5559423eYe852002-53463=03=7F852002-52727=01CVWardAdmissionndsch52=
11139YeYe852002-52727sch5213374eYe852002-52727sch5211095eYe852002-52727=03=
sch5213359eYe852002-52727=03=7F852014-51254=01CVWardAdmissionassch4819641=
YeYe852014-51254sch4822014eYe852014-51254sch4819610eYe852014-51254=03sch5=
822037eYe852014-51254=03=7F852002-10298=01CVWardAdmission=01sch5383419YeY=
e852002-10298sch5383409eYe852002-10298sch5383456eYe852002-10298=03sch5383=
477eYe852002-10298=03=7F852002-10555=01CVWardAdmission=01sch5575600YeYe85=
2002-10555sch5579162eYe852002-10555sch5575595eYe852002-10555=03sch5579167=
eYe852002-10555=03=7F852002-30069=01CVWardAdmission=01sch4845945YeYe85200=
2-30069sch4848309eYe852002-30069sch4845936eYe852002-30069=03sch4848289eYe=
852002-30069=03=7F852002-52169=01CVWardAdmissionndsch5197565YeYe852002-52=
169sch5200099eYe852002-52169sch5197576eYe852002-52169=18=7F=03sch5200095e=
Ye852002-52169=03=7F=7F=7F=7F=7F=18=7F=7F=7F=7F=7F=7F=7F=7F=7F=7F=7F=7F=7F=
=7F=7F852002-52921=01CVWardAdmissionndsch5763427YeYe852002-52921sch576749=
3eYe852002-52921sch5763435eYe852002-52921=03sch5767511eYe852002-52921=03=7F=
852002-50320=02CVWardAdmission=01sch5323491YeYe852002-50320sch5326718eYe8=
52002-50320sch5323498eYe852002-50320=18=7F=03sch5326732eYe852002-50320=03=
=7F=7F=7F=7F=7F=18=7F=7F=7F=7F=7F=7F=7F=7F=7F=7F=7F=7F=7F=7F=7F852014-537=
03=01CVWardAdmissionsch5124016YeYe852014-53703sch5126380eYe852014-53703sc=
h5123969eYe852014-53703=18=7F=03sch5126408eYe852014-53703=03=7F=7F=7F=7F=7F=
=18=7F=7F=7F=7F=7F=7F=7F=7F=7F=7F=7F=7F=7F=7F=7F852013-10513=01CVWardAdmi=
ssionndsch5211136YeYe852013-10513=18=7Fsch5213379eYe852013-10513sch521105=
2eYe852013-10513=03sch5213365eYe852013-10513=03=7F=7F=7F=7F=7F=7F=7F=7F=7F=
=7F=7F=7F=7F=7F=7F=7F=7F=7F=7F852002-10242=01CVWardAdmission=01sch4889990=
YeYe852002-10242sch4893777eYe852002-10242sch4890048eYe852002-10242=03sch4=
893769eYe852002-10242=03=7F852002-10366=02CVWardAdmission=02sch5383422YeY=
e852002-10366sch5383406eYe852002-10366sch5383465eYe852002-10366=03sch5383=
472eYe852002-10366=03=7F852014-52082=01CVWardAdmissionassch5651394YeYe852=
014-52082sch5654220eYe852014-52082sch5651409eYe852014-52082=03sch5654229e=
Ye852014-52082=03=7F852002-10541=01CVWardAdmission=01sch5608927YeYe852002=
-10541sch5610994eYe852002-10541sch5608944eYe852002-10541=03sch5611012eYe8=
52002-10541=03=7F852013-50128=01CVWardAdmissionndsch4911063YeYe852013-501=
28sch4913553eYe852013-50128sch4911080eYe852013-50128=03sch4913557eYe85201=
3-50128=03=7F852013-50651=01CVWardAdmissionassch5842115YeYe852013-50651sc=
h5845151eYe852013-50651sch5842133eYe852013-50651=03sch5845159eYe852013-50=
651=03=7F852014-10176=01CVWardAdmissionndsch5666330YeYe852014-10176sch566=
9653eYe852014-10176sch5666345eYe852014-10176=03sch5669753eYe852014-10176=03=
=7F852002-52258=01CVWardAdmissionndsch5363541YeYe852002-52258sch5367145eY=
e852002-52258sch5363563eYe852002-52258=03sch5367175eYe852002-52258=18=7F=03=
=7F=7F=7F=7F=7F=7F=7F=7F=7F=7F=7F=7F=7F=7F=7F=7F=7F=7F=7F=7F852002-50459=01=
CVWardAdmission=01sch4832090YeYe852002-50459sch4834797eYe852002-50459sch4=
832093eYe852002-50459=03sch4834801eYe852002-50459=03=7F852002-10030=01CVW=
ardAdmission=01sch6210822YeYe852002-10030sch6213608eYe852002-10030sch6210=
861eYe852002-10030=03sch69213626eYe852002-10030=03=7F852013-51490=01CVWar=
dAdmissionassch6056645YeYe852013-51490sch6059509eYe852013-51490sch6056682=
eYe852013-51490=03sch6059525eYe852013-51490=03=7F852014-50164=01CVWardAdm=
issionndsch5486794YeYe852014-50164sch5489065eYe852014-50164sch5486794eYe8=
52014-50164=03sch5489093eYe852014-50164=03=7F852002-53284=01CVWardAdmissi=
onndsch5462946YeYe852002-53284sch5466513eYe852002-53284sch5462975eYe85200=
2-53284=03sch5466527eYe852002-53284=03=7F852002-10435=01CVWardAdmission=01=
SCH45442790YeYe852002-10435SCH4546362eYe852002-10435SCH4542782eYe852002-1=
0435=03SCH4546358eYe852002-10435=03=7F852002-10338=03CVWardAdmission=01sc=
h5419747YeYe852002-10338sch5423336eYe852002-10338sch5419753eYe852002-1033=
8=03sch5423395eYe852002-10338=03=7F852002-53357=01CVWardAdmissionndsch559=
8495YeYe852002-53357sch5600826eYe852002-53357sch5598520eYe852002-53357=03=
sch5600822eYe852002-53357=03=7F852002-52906=01CVWardAdmissionndsch5829896=
YeYe852002-52906sch5832402eYe852002-52906sch5829923eYe852002-52906=03sch5=
832387eYe852002-52906=03=7F852002-51752=01CVWardAdmissionassch4745091YeYe=
852002-51752sch4748636eYe852002-51752sch4745089eYe852002-51752=03sch47486=
42eYe852002-51752=03=7F852002-50680=01CVWardAdmission=01sch5842120YeYe852=
002-50680sch5845149eYe852002-50680sch5842132eYe852002-50680=03sch5845162e=
Ye852002-50680=03=7F852014-10444=01CVWardAdmissionndsch5520296YeYe852014-=
10444sch5523401eYe852014-10444sch5520315eYe852014-10444=03sch5523416eYe85=
2014-10444=03=7F852002-51285=01CVWardAdmissionndsch4850660YeYe852002-5128=
5sch4854026eYe852002-51285sch4850685eYe852002-51285=03sch4854022eYe852002=
-51285=03=7F852002-52265=01CVWardAdmissionndsch5561828YeYe852002-52265sch=
5565151eYe852002-52265sch5561847eYe852002-52265=03sch5565164eYe852002-522=
65=03=7F852013-52211=01CVWardAdmissionassch5124001YeYe852013-52211sch5126=
390eYe852013-52211sch5123975eYe852013-52211=03sch5126415eYe852013-52211=03=
=7F852013-51675=01CVWardAdmissionassch5491847YeYe852013-51675sch5495373eY=
e852013-51675sch5491868eYe852013-51675=03sch5495383eYe852013-51675=03=7F8=
52002-50781=01CVWardAdmissionndSCH4717230YeYe852002-50781SCH4720559eYe852=
002-50781SCH4717255eYe852002-50781=03SCH4720552eYe852002-50781=03=7F85201=
3-50419=01CVWardAdmissionassch5985296YeYe852013-50419sch5988031eYe852013-=
50419sch5985352eYe852013-50419=03sch5988061eYe852013-50419=EE=FF=FF=7FH=7F=
=EE=FF=FF=7F=03=7F=7F=7F=7F=7F=7F=7F=7F=7F=7F=7F=7F=7F=7F=7F=7F=7F=7F=7F=7F=
852014-50329=01CVWardAdmissionassch4864124YeYe852014-50329sch4867145eYe85=
2014-50329sch4864126eYe852014-50329=03sch4867168eYe852014-50329=03=7F8520=
02-51834=01CVWardAdmissionassch5396770YeYe852002-51834sch5396731=1BYe8520=
02-51834p=7Fsch5396815eYe852002-51834=03sch5396796eYe852002-51834=03=7F=7F=
=7F=7F=7F=7F=7F=7F=7F=7F=7F=7F=7F=7F=7F=7F=7F=7F852013-50448=01CVWardAdmi=
ssionassch5087314YeYe852013-50448sch5090211eYe852013-50448sch5090222eYe85=
2013-50448=03C=03=01eYe852013-50448=03=7F852002-51029=01CVWardAdmissionnd=
sch4739783YeYe852002-51029sch4742302eYe852002-51029sch4739762eYe852002-51=
029=03sch4742304eYe852002-51029=03=7F852002-50252=01CVWardAdmission=01sch=
4663902YeYe852002-50252sch4669546eYe852002-50252sch4663911eYe852002-50252=
=03sch4669542eYe852002-50252=03=7F852002-30071=02CVWardAdmission=02sch519=
7561YeYe852002-30071sch5200086eYe852002-30071sch5200085eYe852002-30071=03=
=A2=01eYe852002-30071=03=7F852013-52521=01CVWardAdmissionndsch5985312YeYe=
852013-52521sch5988043eYe852013-52521sch5985334eYe852013-52521=03sch59880=
57eYe852013-52521=03=7F852014-10448=02CVWardAdmissionndsch5888566YeYe8520=
14-10448sch5892765eYe852014-10448sch5888581eYe852014-10448=03sch5892778eY=
e852014-10448=03=7F852014-10382=01CVWardAdmissionndsch4192416YeYe852014-1=
0382sch41963036eYe852014-10382sch4192420eYe852014-10382=03sch4196308eYe85=
2014-10382=03=7F852014-50592=01CVWardAdmissionassch4756204YeYe852014-5059=
2scjh4756203eYe852014-50592sch4753717eYe852014-50592=03sch4756188eYe85201=
4-50592=03=7F852002-53348=01CVWardAdmissionndsch5472154YeYe852002-53348sc=
h5474785eYe852002-53348sch5472164eYe852002-53348=03sch5474804eYe852002-53=
348=03=7F852002-51892=01CVWardAdmissionassch5034080YeYe852002-51892sch503=
7343eYe852002-51892=18=7Fsch5034086eYe852002-51892=03sch5037329eYe852002-=
51892=03=7F=7F=7F=7F=7F=7F=7F=7F=7F=7F=7F=7F=7F=7F=7F=7F=7F=7F852002-5145=
7=01CVWardAdmissionassch5801027YeYe852002-51457sch5803472eYe852002-51457s=
ch5801046eYe852002-51457=03sch5803487eYe852002-51457=03=7F852002-50780=01=
CVWardAdmissionndsch5477781YeYe852002-50780sch5481064eYe852002-50780sch54=
77796eYe852002-50780=03sch5481084eYe852002-50780=03=7F852002-40018=01CVWa=
rdAdmission=01sch5100308YeYe852002-40018sch5103927eYe852002-40018sch51003=
62eYe852002-40018=03sch5103929eYe852002-40018=03=7F852002-51874=01CVWardA=
dmissionassch5556764YeYe852002-51874sch5559387eYe852002-51874sch5556793eY=
e852002-51874=03sch5559406eYe852002-51874=03=7F852014-51905=01CVWardAdmis=
sionassch5070146YeYe852014-51905sch5072400eYe852014-51905sch5070157eYe852=
014-51905=03sch5072428eYe852014-51905=03=7F852002-50527=01CVWardAdmission=
=02sch5396780YeYe852002-50527sch5396746eYe852002-50527sch5396809eYe852002=
-50527=03sch5396788eYe852002-50527=03=7F852002-53062=02CVWardAdmissionnds=
ch5763423YeYe852002-53062sch5767490eYe852002-53062sch5763439eYe852002-530=
62=03sch5767505eYe852002-53062=03=7F852002-51759=01CVWardAdmissionassch51=
29021YeYe852002-51759sch5132733=10Ye852002-51759p=7Fsch5129042=19Ye852002=
-51759p=7F=03sch5132753eYe852002-51759=03=7F=7F=7F=7F=7F=7Fp=7F=7F=7F=7F=7F=
=7F=7F=7F=7F=7F=7F=7F=7F=7F=7F=7F=7F=7F=7F=7F=7F852002-10431=01CVWardAdmi=
ssion=01sch4186869YeYe852002-10431sch4189571eYe852002-10431=18=7Fsch41868=
67eYe852002-10431=03sch4189580eYe852002-10431=03=7F=7F=7F=7F=7F=7F=7F=7F=7F=
=7F=7F=7F=7F=7F=7F=7F=7F=7F852002-51566=02CVWardAdmissionassch5672326YeYe=
852002-51566sch5676322eYe852002-51566sch5672367eYe852002-51566=03sch56763=
36eYe852002-51566=03=7F852002-10338=02CVWardAdmission=01sch4824553YeYe852=
002-10338sch4827746eYe852002-10338sch4824562eYe852002-10338=03sch4827771e=
Ye852002-10338=03=7F852014-52450=01CVWardAdmissionassch5897830YeYe852014-=
52450sch5900703eYe852014-52450sch5897846eYe852014-52450=03sch5900713=12Ye=
852014-52450p=7F=03=7F=7F=7F=7F=7F=7F=7F=7F=7F=7F=7F=7F=7F=7F=7F=7F=7F=7F=
=7F=7F852014-10428=01CVWardAdmissionndsch6099207YeYe852014-10428sch610265=
4eYe852014-10428=18=7Fsch6099231eYe852014-10428=03sch6102669eYe852014-104=
28=03=7F=7F=7F=7F=7F=7F=7F=7F=7F=7F=7F=7F=7F=7F=7F=7F=7F=7F852013-50445=01=
CVWardAdmissionassch4745097YeYe852013-50445sch4748635eYe852013-50445sch47=
45075eYe852013-50445=03sch4748640eYe852013-50445=03=7F852002-51617=01CVWa=
rdAdmissionassch5548233YeYe852002-51617sch5551619eYe852002-51617sch554826=
3eYe852002-51617=EE=FF=FF=7FH=7F=EE=FF=FF=7F=03sch5551625eYe852002-51617=03=
=7F=7F=7F=7F=7F=7F=7F=7F=7F=7F=7F=7F=7F=7F=7F=7F=7F=7F=7F=7F=7F=7F852002-=
51291=02CVWardAdmissionndsch6200133YeYe852002-51291sch6204739eYe852002-51=
291sch6200163eYe852002-51291=03sch6204748eYe852002-51291=03=7F852002-5283=
7=01CVWardAdmissionndsch5584269YeYe852002-52837sch5587181eYe852002-52837s=
ch5584322eYe852002-52837=03sch5587191eYe852002-52837=03=7F852002-50346=01=
CVWardAdmission=01sch5042204Y=05Ye852002-50346p=7Fsch5044921eYe852002-503=
46sch5042193eYe852002-50346=03sch5044927eYe852002-50346=03=7F=7F=7F=7F=7F=
=7F=7F=7F=7F=7F=7F=7F=7F=7F=7F=7F=7F=7F=7F852013-52284=02CVWardAdmissiona=
ssch5928160YeYe852013-52284sch5930609eYe852013-52284sch5928169eYe852013-5=
2284=03sch5930624eYe852013-52284=03=7F852002-52464=01CVWardAdmissionassch=
6210843YeYe852002-52464sch6213602eYe852002-52464sch6210852eYe852002-52464=
=03sch6213621eYe852002-52464=03=7F852002-40004=01CVWardAdmission=01sch533=
7199YeYe852002-40004sch5340833eYe852002-40004sch5337232eYe852002-40004=03=
sch5340871eYe852002-40004=03=7F852002-50850=01CVWardAdmissionndsch5448527=
YeYe852002-50850sch5452445eYe852002-50850sch5448547eYe852002-50850=03sch5=
452474eYe852002-50850=03=7F852013-51992=01CVWardAdmissionassch5928166YeYe=
852013-51992sch5930612eYe852013-51992sch5928173eYe852013-51992=03sch59306=
32eYe852013-51992=03=7F852002-10435=02CVWardAdmission=01sch5020320YeYe852=
002-10435sch5024003eYe852002-10435sch5020341eYe852002-10435=03sch5024004e=
Ye852002-10435=03=7F852002-10253=01CVWardAdmission=01sch5589736YeYe852002=
-10253sch5593162eYe852002-10253sch5589749eYe852002-10253=03sch5598530eYe8=
52002-10253=03=7F852013-51847=01CVWardAdmissionassch5358502YeYe852013-518=
47sch5361118eYe852013-51847sch5358507eYe852013-51847=03sch5361150eYe85201=
3-51847=03=7F852013-51064=01CVWardAdmissionndsch5109317YeYe852013-51064sc=
h5112424eYe852013-51064=18=7Fsch5109344eYe852013-51064=18=7F=03sch5112431=
eYe852013-51064=03=7F=7F=7F=7F=7F=7F=18=7F=7F=7F=7F=7F=7F=7F=7F=7F=7F=7F=7F=
=7F=7F=7F=7F=7F=7F=7F=7F=7F852002-20079=01CVWardAdmission=01sch5034051YeY=
e852002-20079sch5037336eYe852002-20079sch5034056eYe852002-20079=03sch5037=
319eYe852002-20079=01=80?=04=03=80?=7F=7F=7F=80?=80?=80?=80?=80?=80?=80?=7F=
=7F=7F=7F=7F=80?=80?=80?=80?=80?=80?=7F852002-51261=01CVWardAdmissionndsc=
h5377212YeYe852002-51261sch5381143eYe852002-51261sch5377251eYe852002-5126=
1=03sch5381171eYe852002-51261=03=7F852002-50659=01CVWardAdmission=01SCH47=
17226YeYe852002-50659SCH4720563eYe852002-50659SCH4717251eYe852002-50659=03=
SCH4720549eYe852002-50659=03=7F852002-10002=01CVWardAdmission=01sch485909=
5YeYe852002-10002sch4861552eYe852002-10002sch4859110eYe852002-10002=03sch=
4861550eYe852002-10002=03=7F852014-52819=01CVWardAdmissionvKsch5651398YeY=
e852014-52819sch5654218eYe852014-52819sch5651406eYe852014-52819=03sch5654=
223eYe852014-52819=03=7F852002-51818=01CVWardAdmissionassch5457404YeYe852=
002-51818sch5460211eYe852002-51818sch5457433eYe852002-51818=03sch5460224e=
Ye852002-51818=03=7F852002-10508=01CVWardAdmission=01sch4444216YeYe852002=
-10508sch4448329eYe852002-10508sch4444211eYe852002-10508=18=7F=03sch44483=
40eYe852002-10508=03=7F=7F=7F=7F=7F=18=7F=7F=7F=7F=7F=7F=7F=7F=7F=7F=7F=7F=
=7F=7F=7F852002-30071=01CVWardAdmission=01sch4557025YeYe852002-30071sch45=
60398eYe852002-30071sch4557008eYe852002-30071=03sch4560393eYe852002-30071=
=03=7F852014-10634=01CVWardAdmissionassch5015002YeYe852014-10634sch501756=
1eYe852014-10634sch5015020eYe852014-10634=03sch5017558eYe852014-10634=03=7F=
852002-50795=01CVWardAdmissionndsch5372329YeYe852002-50795sch5375030eYe85=
2002-50795sch5372342eYe852002-50795=03sch5375035eYe852002-50795=18=7F=03=7F=
=7F=7F=7F=7F=7F=7F=7F=7F=7F=7F=7F=7F=7F=7F=7F=7F=7F=7F=7F852014-53114=01C=
VWardAdmission=E6Isch5829891YeYe852014-53114sch5832426eYe852014-53114sch5=
829942eYe852014-53114=03sch5832396eYe852014-53114=03=7F852002-52976=01CVW=
ardAdmissionndsch5385916YeYe852002-52976sch5388054eYe852002-52976sch53858=
77eYe852002-52976=03sch5388084eYe852002-52976=03=7F852002-53524=01CVWardA=
dmissionassch5872533YeYe852002-53524sch5873120eYe852002-53524sch5872538eY=
e852002-53524=03sch5873087eYe852002-53524=03=7F852014-51357=01CVWardAdmis=
sionassch5434454YeYe852014-51357sch5437956eYe852014-51357sch5434464eYe852=
014-51357=03sch5440397eYe852014-51357=03=7F852014-52439=01CVWardAdmission=
assch5323485YeYe852014-52439sch5326716eYe852014-52439sch5323500eYe852014-=
52439=18=7F=03sch5326727eYe852014-52439=03=7F=7F=7F=7F=7F=18=7F=7F=7F=7F=7F=
=7F=7F=7F=7F=7F=7F=7F=7F=7F=7F852002-51293=01CVWardAdmissionndsch6105661Y=
eYe852002-51293sch6110350eYe852002-51293sch6105679eYe852002-51293=03sch61=
10353eYe852002-51293=03=7F852002-51242=01CVWardAdmissionndsch6164956YeYe8=
52002-51242sch6168450eYe852002-51242sch6164965eYe852002-51242=03sch616846=
5eYe852002-51242=03=7F852002-53197=01CVWardAdmissionndsch5847947YeYe85200=
2-53197sch5851926eYe852002-53197sch5874959eYe852002-53197=03sch5851946eYe=
852002-53197=03=7F852002-10203=01CVWardAdmission=01sch4618490YeYe852002-1=
0203sch4621153eYe852002-10203sch4618490eYe852002-10203=03sch4621130eYe852=
002-10203=03=7F852002-30084=01CVWardAdmission=01sch5561825YeYe852002-3008=
4sch5565146eYe852002-30084sch5561842eYe852002-30084=03sch5565162eYe852002=
-30084=03=7F852002-50535=02CVWardAdmission=01sch5687270YeYe852002-50535sc=
h5691601eYe852002-50535sch5687288eYe852002-50535=03sch5691614eYe852002-50=
535=03=7F852002-51971=01CVWardAdmissionndsch5477789YeYe852002-51971sch548=
1075eYe852002-51971sch5477799=15Ye852002-51971p=7F=03sch5481096eYe852002-=
51971=03=7F=7F=7F=7F=7Fp=7F=7F=7F=7F=7F=7F=7F=7F=7F=7F=7F=7F=7F=7F=7F8520=
14-51730=01CVWardAdmissionassch5268496YeYe852014-51730sch5271704eYe852014=
-51730sch5268506eYe852014-51730=03sch5271717=0FYe852014-51730p=7F=03=7F=7F=
=7F=7F=7F=7F=7F=7F=7F=7F=7F=7F=7F=7F=7F=7F=7F=7F=7F=7F852014-52996=01CVWa=
rdAdmission=D8Jsch5505930YeYe852014-52996sch5509333eYe852014-52996sch5505=
945eYe852014-52996=03sch5509346eYe852014-52996=03=7F852013-50999=01CVWard=
Admissionassch5250881YeYe852013-50999sch5253226eYe852013-50999sch5250849e=
Ye852013-50999=03sch5253248eYe852013-50999=03=7F852013-51008=01CVWardAdmi=
ssionndsch5390661YeYe852013-51008sch5394522eYe852013-51008sch5390690eYe85=
2013-51008=03sch5394545eYe852013-51008=03=7F852013-51597=01CVWardAdmissio=
nassch5491857YeYe852013-51597sch5495375eYe852013-51597sch5491866eYe852013=
-51597=03sch5495381eYe852013-51597=03=7F852002-52177=01CVWardAdmissionnds=
ch4986992YeYe852002-52177sch4989147eYe852002-52177sch4986994eYe852002-521=
77=03sch4989132eYe852002-52177=03=7F852014-52351=01CVWardAdmissionassch55=
70419YeYe852014-52351sch5573068eYe852014-52351sch5570426eYe852014-52351=18=
=7F=03sch5573059eYe852014-52351=03=7F=7F=7F=7F=7F=18=7F=7F=7F=7F=7F=7F=7F=
=7F=7F=7F=7F=7F=7F=7F=7F852002-20054=01CVWardAdmission=02sch4645719YeYe85=
2002-20054sch4648779eYe852002-20054sch4645683eYe852002-20054=03sch4648765=
eNe852002-20054=F2=FF=FF=7Fh=7F=F2=FF=FF=7F=03=7F=7F=7F=7F=7F=7F=7F=7F=7F=
=7F=7F=7F=7F=7F=7F=7F=7F=7F=7F=7F852013-50543=03CVWardAdmissionassch61486=
28YeYe852013-50543sch6151989eYe852013-50543sch6148614eYe852013-50543=03sc=
h6151995eYe852013-50543=03=7F852014-52046=01CVWardAdmissionassch5413729Ye=
Ye852014-52046sch5417269eYe852014-52046sch5413824eYe852014-52046=03sch541=
7332eYe852014-52046=03=7F852002-52273=01CVWardAdmissionndsch5426154YeYe85=
2002-52273sch5426161eYe852002-52273sch5426178eYe852002-52273=03sch5426188=
eYe852002-52273=03=7F852013-50013=01CVWardAdmissionndsch5976490YeYe852013=
-50013sch5980119eYe852013-50013sch5976511eYe852013-50013=03sch5980115eYe8=
52013-50013=03=7F852002-53069=01CVWardAdmissionndsch5514400YeYe852002-530=
69sch5517150eYe852002-53069sch5514422eYe852002-53069=03sch5517163eYe85200=
2-53069=03=7F852002-50254=01CVWardAdmission=01sch5001128YeYe852002-50254s=
ch5003780eYe852002-50254sch5001133eYe852002-50254=03sch5003805eYe852002-5=
0254=03=7F852002-10557=01CVWardAdmission=02sch4730937Y=04Ye852002-10557p=7F=
sch4734533eYe852002-10557sch4730912eYe852002-10557=03sch4734548eYe852002-=
10557=03=7F=7F=7F=7F=7F=7F=7F=7F=7F=7F=7F=7F=7F=7F=7F=7F=7F=7F=7F852014-5=
3030=01CVWardAdmission	=
Jsch5703205YeYe852014-53030sch5707434eYe852014-53030sch5703227eYe852014-5=
3030=03sch5707439eYe852014-53030=03=7F852002-52668=01CVWardAdmissionndsch=
5687281YeYe852002-52668sch5691598eYe852002-52668sch5687296eYe852002-52668=
=03sch5691605eYe852002-52668=03=7F852002-53681=01CVWardAdmissionndscg5888=
570YeYe852002-53681sch5892770eYe852002-53681sch5888592eYe852002-53681=03s=
ch5892796eYe852002-53681=03=7F852002-52057=01CVWardAdmissionndsch5903330Y=
eYe852002-52057sch5907938eYe852002-52057sch5903367eYe852002-52057=18=7F=03=
sch5907964eYe852002-52057=03=7F=7F=7F=7F=7F=18=7F=7F=7F=7F=7F=7F=7F=7F=7F=
=7F=7F=7F=7F=7F=7F852014-50432=01CVWardAdmissionassch4798069YeYe852014-50=
432sch4801469eYe852014-50432sch4798039eYe852014-50432=03sch4801468eYe8520=
14-50432=03=7F852013-52586=02CVWardAdmissionndsch5999084YeYe852013-52586s=
ch6001569eYe852013-52586sch5999089eYe852013-52586=03sch6001578eYe852013-5=
2586=03=7F852002-53483=01CVWardAdmissionassch5672342YeYe852002-53483sch56=
76321eYe852002-53483sch5672371eYe852002-53483=03sch5676328eYe852002-53483=
=03=7F852013-50543=01CVWardAdmissionassch4766371YeYe852013-50543sch476860=
3eYe852013-50543sch4766348eYe852013-50543=03sch4768590eYe852013-50543=03=7F=
852002-50791=01CVWardAdmissionndsch6216286YeYe852002-50791sch6220950eYe85=
2002-50791sch6216318eYe852002-50791=03sch6220975eYe852002-50791=03=7F8520=
02-53141=01CVWardAdmissionndsch5472157YeYe852002-53141sch5474780eYe852002=
-53141sch5472166eYe852002-53141=03sch5474799eYe852002-53141=03=7F852002-1=
0248=01CVWardAdmission=03sch4383662YeYe852002-10248sch4384747eYe852002-10=
248sch4383659eYe852002-10248=03sch4384738eYe852002-10248=03=7F852002-5121=
6=02CVWardAdmissionndsch5918290YeYe852002-51216sch592283=05eYe852002-5121=
6sch5918282eYe852002-51216=03sch5922839eYe852002-51216=03=7F852013-50826=01=
CVWardAdmissionassch4951050YeYe852013-50826sch4954552eYe852013-50826sch49=
51053eYe852013-50826=03sch4954556eYe852013-50826=03=7F852002-51619=01CVWa=
rdAdmissionassch5872530YeYe852002-51619sch5873100eYe852002-51619sch587254=
7eYe852002-51619=03sch5873080eYe852002-51619=01=80?=02=03=80?=7F=7F=7F=80=
?=80?=80?=80?=80?=80?=80?=7F=7F=7F=7F=7F=80?=80?=80?=80?=80?=80?=7F852002=
-50769=01CVWardAdmissionassch5399605YeYe852002-50769sch5402324eYe852002-5=
0769sch5399620eYe852002-50769=03sch5402341eYe852002-50769=03=7F852002-518=
66=01CVWardAdmissionassch5440361YeYe852002-51866sch5440356eYe852002-51866=
sch5440381eYe852002-51866=03sch5440393eYe852002-51866=03=7F852002-52904=01=
CVWardAdmissionndsch5047217YeYe852002-52904sch5050818eYe852002-52904sch50=
47236eYe852002-52904=03sch5050821eYe852002-52904=03=7F852014-30057=01CVWa=
rdAdmissionndsch4964389YeYe852014-30057sch4967999eYe852014-30057sch496437=
8eYe852014-30057=03sch4968001eYe852014-30057=03=7F852002-51878=01CVWardAd=
missionassch5337196YeYe852002-51878sch5340839eYe852002-51878sch5337213eYe=
852002-51878=03sch5340851eYe852002-51878=03=7F852013-51804=01CVWardAdmiss=
ionassch5756907YeYe852013-51804sch5760532eYe852013-51804sch5756931eYe8520=
13-51804=03sch5760553eYe852013-51804=03=7F852002-10297=01CVWardAdmission=01=
sch4798067YeYe852002-10297sch4801475eYe852002-10297sch4798037eYe852002-10=
297=03sch4801472eYe852002-10297=03=7F852002-53453=01CVWardAdmissionassch5=
772876YeYe852002-53453sch5775583eYe852002-53453sch5772891eYe852002-53453=03=
sch5775589eYe852002-53453=03=7F852014-50432=03CVWardAdmissionassch5947139=
YeYe852014-50432sch5951358eYe852014-50432sch5947145eYe852014-50432=03sch5=
951368eYe852014-50432=03=7F852014-50263=03CVWardAdmissionassch5772874YeYe=
852014-50263sch5775577eYe852014-50263sch5772888eYe852014-50263=03sch57755=
98eYe852014-50263=03=7F852002-51200=01CVWardAdmissionndsch5304468YeYe8520=
02-51200sch5306928eYe852002-51200sch5304511eYe852002-51200=03sch5306949eY=
e852002-51200=03=7F852013-51137=01CVWardAdmissionndsch5829877YeYe852013-5=
1137sch5832437eYe852013-51137sch5829934eYe852013-51137=03sch5832393eYe852=
013-51137=03=7F852014-52796=01CVWardAdmissionhJsch5682124YeYe852014-52796=
sch5684674eYe852014-52796=18=7Fsch5682139eYe852014-52796=03sch5684691eYe8=
52014-52796=03=7F=7F=7F=7F=7F=7F=7F=7F=7F=7F=7F=7F=7F=7F=7F=7F=7F=7F85200=
2-53654=01CVWardAdmissionassch5778037YeYe852002-53654sch5783089eYe852002-=
53654sch5778054eYe852002-53654=03sch5783093eYe852002-53654=03=7F852002-50=
158=01CVWardAdmission=02sch4978298YeYe852002-50158sch4981769eYe852002-501=
58sch4978302eYe852002-50158=03sch4981783eYe852002-50158=03=7F852002-52032=
=01CVWardAdmissionndsch5718950YeYe852002-52032sch5723031eYe852002-52032sc=
h5718989eYe852002-52032=03sch5723032eYe852002-52032=03=7F852002-40058=01C=
VWardAdmission=01sch4978278YeYe852002-40058sch4981777eYe852002-40058sch49=
78279eYe852002-40058=03sch4981791eYe852002-40058=03=7F852002-53479=01CVWa=
rdAdmissionassch5842125YeYe852002-53479sch5845155eYe852002-53479sch584213=
4eYe852002-53479=18=7F=03sch5845167eYe852002-53479=03=7F=7F=7F=7F=7F=18=7F=
=7F=7F=7F=7F=7F=7F=7F=7F=7F=7F=7F=7F=7F=7F852014-50102=02CVWardAdmissionn=
dsch5637384YeYe852014-50102=18=7Fsch5639922eYe852014-50102sch5637402eYe85=
2014-50102=03sch5639928eYe852014-50102=03=7F=7F=7F=7F=7F=7F=7F=7F=7F=7F=7F=
=7F=7F=7F=7F=7F=7F=7F=7F852002-52389=02CVWardAdmissionassch5872525YeYe852=
002-52389sch5873104eYe852002-52389sch5872544eYe852002-52389=03sch5873094e=
Ye852002-52389=03=7F852002-50578=01CVWardAdmission=01sch5042196YeYe852002=
-50578sch5044907eYe852002-50578sch5042186eYe852002-50578=03sch5044940eYe8=
52002-50578=03=7F852013-52210=02CVWardAdmissionassch5918278YeYe852013-522=
10sch5922829eYe852013-52210sch5918262eYe852013-52210=03sch5922835eYe85201=
3-52210=03=7F852002-52685=02CVWardAdmissionndsch5933328YeYe852002-52685sc=
h5936974eYe852002-52685sch5933338eYe852002-52685=03sch5936978eYe852002-52=
685=03=7F852002-51518=01CVWardAdmissionassch5520269YeYe852002-51518sch552=
3405eYe852002-51518sch5520337eYe852002-51518=03sch5523417eYe852002-51518=03=
=7F852002-52429=01CVWardAdmissionassch6200195YeYe852002-52429sch6204740eY=
e852002-52429sch6200199eYe852002-52429=03sch6204747eYe852002-52429=EE=FF=FF=
=7FH=7F=EE=FF=FF=7F=03=7F=7F=7F=7F=7F=7F=7F=7F=7F=7F=7F=7F=7F=7F=7F=7F=7F=
=7F=7F=7F852013-51675=02CVWardAdmissionassch5856635YeYe852013-51675sch585=
9551eYe852013-51675sch5856643eYe852013-51675=03sch5859571eYe852013-51675=03=
=7F852014-52230=01CVWardAdmissionassch5457415YeYe852014-52230sch5460222eY=
e852014-52230sch5457427eYe852014-52230=03sch5460237eYe852014-52230=03=7F8=
52002-20028=01CVWardAdmission=01sch4793105YeYe852002-20028sch4796389eYe85=
2002-20028sch4793119eYe852002-20028=03sch4796385eYe852002-20028=03=7F8520=
13-50837=01CVWardAdmissionassch456718YeYe852013-50837sch4568213eYe852013-=
50837sch4565705eYe852013-50837=03sch4568182eYe852013-50837=03=7F852002-51=
431=01CVWardAdmissionassch5396777YeYe852002-51431sch5396739eYe852002-5143=
1sch5396799eYe852002-51431=03sch5396794eYe852002-51431=18=7F=03=7F=7F=7F=7F=
=7F=7F=7F=7F=7F=7F=7F=7F=7F=7F=7F=7F=7F=7F=7F=7F852014-52656=01CVWardAdmi=
ssionassch5399609YeYe852014-52656sch5402326eYe852014-52656sch5399640eYe85=
2014-52656=03sch5402346eYe852014-52656=03=7F852002-52578=01CVWardAdmissio=
nassch5331713YeYe852002-52578sch5334725eYe852002-52578sch5331682eYe852002=
-52578=03sch5334746eYe852002-52578=03=7F852013-51491=01CVWardAdmissionass=
ch5956394YeYe852013-51491sch5959424eYe852013-51491sch5956415eYe852013-514=
91=03sch5959440eYe852013-51491=03=7F852002-30051=01CVWardAdmission=01sch4=
832107YeYe852002-30051sch4834776eYe852002-30051sch4832112eYe852002-30051=03=
sch4834779eYe852002-30051=03=7F852002-53429=01CVWardAdmissionndsch5413799=
YeYe852002-53429sch5417279eYe852002-53429sch5413832eYe852002-53429=03sch5=
417315eYe852002-53429=18=7F=03=7F=7F=7F=7F=7F=7F=7F=7F=7F=7F=7F=7F=7F=7F=7F=
=7F=7F=7F=7F=7F852002-50885=01CVWardAdmissionndsch5353940YeYe852002-50885=
sch5353928eYe852002-50885sch5353896eYe852002-50885=03a=01=01ee852002-5088=
5=F2=FF=FF=7F=F2=FF=FF=7Fh=7Fh=7Fh=7F=F2=FF=FF=7F=03=7F=7F=7F=7F=7F=7F=7F=
=7F=7F=7F=7F=7F=7F=7F=7F=7F=7F=7F=7F=7F=7F=7F=7F=7F=7F=7F=7F=7F=7F=7F=7F=7F=
=7F=7F=7F=7F=7F=7F852002-50991=01CVWardAdmissionndsch5358496YeYe852002-50=
991sch5361129eYe852002-50991sch5358517eYe852002-50991=03sch5361148eYe8520=
02-50991=03=7F852002-50208=02CVWardAdmission=01sch5239421YeYe852002-50208=
sch5242371eYe852002-50208sch5242400eYe852002-50208=03=DA=01eYe852002-5020=
8=03=7F852002-52267=01CVWardAdmissionndsch5239405YeYe852002-52267sch52423=
80eYe852002-52267sch5239433eYe852002-52267=18=7F=03sch5242391eYe852002-52=
267=03=7F=7F=7F=7F=7F=18=7F=7F=7F=7F=7F=7F=7F=7F=7F=7F=7F=7F=7F=7F=7F8520=
02-51040=01CVWardAdmissionndsch5419746YeYe852002-51040sch5423350eYe852002=
-51040sch5419763eYe852002-51040=03sch5423380eYe852002-51040=03=7F852013-5=
3251=01CVWardAdmissionndsch6154972YeYe852013-53251sch6158955eYe852013-532=
51sch6154979eYe852013-53251=03sch6158964eYe852013-53251=03=7F852013-50122=
=01CVWardAdmissionndsch5014993YeYe852013-50122sch5017542eYe852013-50122sc=
h5015034eYe852013-50122=03sch5017540eYe852013-50122=03=7F852013-52650=01C=
VWardAdmissionndsch5514407YeYe852013-52650sch5517143eYe852013-52650sch551=
5531eNe852013-52650=F2=FF=FF=7F=F2=FF=FF=7Fh=7F=F2=FF=FF=7F=03sch5517155e=
Ye852013-52650=03=7F=7F=7F=7F=7F=7F=7F=7F=7F=7F=7F=7F=7F=7F=7F=7F=7F=7F=7F=
=7F=7F=7F=7F=7F852002-52595=02CVWardAdmissionassch6226958YeYe852002-52595=
sch6230119eYe852002-52595sch6227038eYe852002-52595=03sch6230148eYe852002-=
52595=03=7F852002-50689=02CVWardAdmission=01sch6233219YeYe852002-50689sch=
6237349eYe852002-50689sch6233257eYe852002-50689=03sch6237379eYe852002-506=
89=03=7F852013-50196=01CVWardAdmissionndsch4973198YeYe852013-50196sch4975=
806eYe852013-50196sch4973206eYe852013-50196=03sch4975803eYe852013-50196=03=
=7F852014-52120=01CVWardAdmissionassch5087311YeYe852014-52120sch5090217eY=
e852014-52120sch5087298eYe852014-52120=03sch5090221eYe852014-52120=03=7F8=
52002-50962=01CVWardAdmissionndsch5703215YeYe852002-50962sch5707433eYe852=
002-50962sch5703224eYe852002-50962=03sch5707447eYe852002-50962=03=7F85200=
2-51052=01CVWardAdmissionndsch4779401YeYe852002-51052sch4782427eYe852002-=
51052sch477923eYe852002-51052=03sch4782467eYe852002-51052=03=7F852002-525=
93=01CVWardAdmissionassch5756896YeYe852002-52593sch5760547eYe852002-52593=
sch5756922eYe852002-52593=03scg5760570eYe852002-52593=03=7F852002-10300=01=
CVWardAdmission=01SCH4711228YeYe852002-10300SCH4714657eYe852002-10300SCH4=
711217eYe852002-10300=03SCH4714679eYe852002-10300=03=7F852002-50396=01CVW=
ardAdmission=01sch5556760YeYe852002-50396sch5559378eYe852002-50396sch5556=
778eYe852002-50396=03sch5559428eNe852002-50396=F2=FF=FF=7Fh=7F=F2=FF=FF=7F=
=03=7F=7F=7F=7F=7F=7F=7F=7F=7F=7F=7F=7F=7F=7F=7F=7F=7F=7F=7F=7F852002-531=
98=01CVWardAdmissionndsch5956401YeYe852002-53198sch5959419eYe852002-53198=
sch5956413eYe852002-53198=03sch5959435eYe852002-53198=03=7F852002-52420=01=
CVWardAdmissionassch5888557YeYe852002-52420sch5892768eYe852002-52420sch58=
88587eYe852002-52420=03sch5892780eYe852002-52420=03=7F852013-51400=01CVWa=
rdAdmissionndsch5928156YeYe852013-51400sch5930617eYe852013-51400sch592818=
0eYe852013-51400=03sch5930629eYe852013-51400=03=7F852002-50115=01CVWardAd=
mission=01sch5029083YeYe852002-50115sch5031562eYe852002-50115sch5029087eY=
e852002-50115=03sch5031585eYe852002-50115=03=7F852014-51729=01CVWardAdmis=
sionassch5413802YeYe852014-51729sch5417273eYe852014-51729sch5413806eYe852=
014-51729=03sch5417324eYe852014-51729=03=7F852014-51084=03CVWardAdmission=
assch6164950YeYe852014-51084sch6168447eYe852014-51084sch6165017eYe852014-=
51084=03sch6168457eYe852014-51084=03=7F852014-50725=01CVWardAdmissionassc=
h5448521YeYe852014-50725sch5452450eYe852014-50725sch5448552eYe852014-5072=
5=03sch5452471eYe852014-50725=03=7F852014-51148=01CVWardAdmissionassch507=
0142YeYe852014-51148sch5072405eYe852014-51148sch5070176eYe852014-51148=03=
sch5072431eYe852014-51148=03=7F852002-52326=01CVWardAdmissionassch5548225=
YeYe852002-52326sch5551617eYe852002-52326sch5548267eYe852002-52326=03sch5=
551637eYe852002-52326=03=7F852002-52690=01CVWardAdmissionndsch5570421YeYe=
852002-52690sch5573065eYe852002-52690sch5570430eYe852002-52690=03sch55730=
62eYe852002-52690=03=7F852002-50842=01CVWardAdmissionndsch4576936YeYe8520=
02-50842sch4579750eYe852002-50842sch4576932eYe852002-50842=03sch4579746eY=
e852002-50842=03=7F852013-52296=01CVWardAdmissionassch5250872YeYe852013-5=
2296sch5253219eYe852013-52296sch5250842eYe852013-52296=03sch5253242eYe852=
013-52296=03=7F852002-52307=01CVWardAdmissionndsch5304488YeYe852002-52307=
sch5306929eYe852002-52307sch5304495eYe852002-52307=03sch5306951eYe852002-=
52307=03=7F852013-53154=01CVWardAdmissionndsch5457424YeYe852013-53154sch5=
460208eYe852013-53154sch5457437eYe852013-53154=03sch5460242eYe852013-5315=
4=03=7F852014-30007=01CVWardAdmissionndsch5434444YeYe852014-30007sch54379=
64eYe852014-30007sch5434469eYe852014-30007=18=7F=03sch5437991eYe852014-30=
007=03=7F=7F=7F=7F=7F=18=7F=7F=7F=7F=7F=7F=7F=7F=7F=7F=7F=7F=7F=7F=7F8520=
02-40037=02CVWardAdmission=01sch6028077YeYe852002-40037sch6030923eYe85200=
2-40037sch6028121eYe852002-40037=03sch6030962eYe852002-40037=03=7F852013-=
52553=02CVWardAdmissionndsch5990669YeYe852013-52553sch5994179eYe852013-52=
553sch5990691eYe852013-52553=03sch5994187eYe852013-52553=03=7F852002-5231=
9=01CVWardAdmissionassch5486769YeYe852002-52319sch5489064eYe852002-52319s=
ch5486800eYe852002-52319=03sch5489091eYe852002-52319=03=7F852002-10433=02=
CVWardAdmission=01sch5171083YeYe852002-10433sch5174086eYe852002-10433sch5=
171157=0EYe852002-10433p=7F=03sch5174133eYe852002-10433=03=7F=7F=7F=7F=7F=
p=7F=7F=7F=7F=7F=7F=7F=7F=7F=7F=7F=7F=7F=7F=7F852002-50779=02CVWardAdmiss=
ionndsch5396767YeYe852002-50779sch5396762eYe852002-50779sch5396806eYe8520=
02-50779=03sch5396791eYe852002-50779=03=7F852002-51116=01CVWardAdmissionn=
dsch5377226YeYe852002-51116sch5381136eYe852002-51116sch5377239eYe852002-5=
1116=03sch5381164eYe852002-51116=03=7F852002-53220=01CVWardAdmissionndsch=
5816484YeYe852002-53220sch5818988eYe852002-53220sch5816501eYe852002-53220=
=03sch5819007eYe852002-53220=18=7F=03=7F=7F=7F=7F=7F=7F=7F=7F=7F=7F=7F=7F=
=7F=7F=7F=7F=7F=7F=7F=7F852014-53300=01CVWardAdmission=ACJsch5443154YeYe8=
52014-53300sch5445932eYe852014-53300sch5443195eYe852014-53300=03sch544594=
4eYe852014-53300=03=7F852013-51839=02CVWardAdmissionassch5363513YeYe85201=
3-51839sch5367148eYe852013-51839sch5363579eYe852013-51839=03sch5367165eYe=
852013-51839=03=7F852013-51333=01CVWardAdmissionndsch5528303YeYe852013-51=
333sch5531556eYe852013-51333sch5528324eYe852013-51333=03sch5531565eYe8520=
13-51333=03=7F852002-50567=01CVWardAdmission=02sch4837408YeYe852002-50567=
sch4838421eYe852002-50567sch4837407eYe852002-50567=03sch4838411eYe852002-=
50567=03=7F852002-10338=04CVWardAdmission=01sch6226966YeYe852002-10338sch=
6230099eYe852002-10338sch6227022eYe852002-10338=03sch6230136eYe852002-103=
38=03=7F852002-52741=01CVWardAdmissionndsch5399598YeYe852002-52741sch5402=
323eYe852002-52741sch5399648=10Ye852002-52741=80?=80?=03sch5402350eYe8520=
02-52741=03=80?=80?=80?=7F=80?=80?=80?=7F=80?=7F=80?=7F=80?=7F=7F=7F=80?=80=
?=80?=80?=80?=7F852002-40043=02CVWardAdmission=02sch4819649YeYe852002-400=
43=18=7Fsch4822008eYe852002-40043sch4819622eYe852002-40043=03sch4822031eY=
e852002-40043=03=7F=7F=7F=7F=7F=7F=7F=7F=7F=7F=7F=7F=7F=7F=7F=7F=7F=7F=7F=
852002-52271=01CVWardAdmissionndsch4992103YeYe852002-52271sch4995761eYe85=
2002-52271sch4992119eYe852002-52271=03sch4995769eYe852002-52271=03=7F8520=
02-20077=01CVWardAdmission=01sch6200131YeYe852002-20077sch6204732eYe85200=
2-20077sch6200172eYe852002-20077=03sch6204746eYe852002-20077=03=7F852002-=
10289=01CVWardAdmission=01sch4438401YeYe852002-10289sch4441235eYe852002-1=
0289sch4438408eYe852002-10289=03sch4441240eYe852002-10289=03=7F852013-525=
86=01CVWardAdmissionndsch5216014YeYe852013-52586sch5219603eYe852013-52586=
sch5216033qeYe852013-52586=03sch5219633eYe852013-52586=18=7F=03=7F=7F=7F=7F=
=7F=7F=7F=7F=7F=7F=7F=7F=7F=7F=7F=7F=7F=7F=7F=7F852002-10402=02CVWardAdmi=
ssion=01sch5230435YeYe852002-10402sch5233887eYe852002-10402sch5230451eYe8=
52002-10402=03sch5233911eYe852002-10402=03=7F852002-50351=01CVWardAdmissi=
on=01sch5318077YeYe852002-50351sch5320917eYe852002-50351sch5318110eYe8520=
02-50351=03sch5320921eYe852002-50351=03=7F852002-50777=02CVWardAdmissionn=
dsch6200141YeYe852002-50777sch6204741eYe852002-50777sch6200146eYe852002-5=
0777=03sch6204749eYe852002-50777=03=7F852002-50365=01CVWardAdmission=01sc=
h5672316YeYe852002-50365sch5676323eYe852002-50365sch5672365eYe852002-5036=
5=03sch5676331eYe852002-50365=03=7F852002-52637=01CVWardAdmissionassch549=
1848YeYe852002-52637sch5495378eYe852002-52637sch5491860eYe852002-52637=03=
sch5495384eYe852002-52637=03=7F852002-20008=02CVWardAdmission=01sch523941=
2YeYe852002-20008sch5242375eYe852002-20008sch5239448eYe852002-20008=18=7F=
=03sch5242387eYe852002-20008=03=7F=7F=7F=7F=7F=18=7F=7F=7F=7F=7F=7F=7F=7F=
=7F=7F=7F=7F=7F=7F=7F852002-52567=01CVWardAdmissionassch5216020YeYe852002=
-52567sch5219616eYe852002-52567sch5216040eYe852002-52567=03sch5219626eYe8=
52002-52567=03=7F852002-51941=01CVWardAdmissionndsch4951056Y=12Ye852002-5=
1941p=7Fsch4954548eYe852002-51941sch4951066eYe852002-51941=03sch4954559eY=
e852002-51941=03=7F=7F=7F=7F=7F=7F=7F=7F=7F=7F=7F=7F=7F=7F=7F=7F=7F=7F=7F=
852002-20084=01CVWardAdmission=01sch4770734YeYe852002-20084sch4774551eYe8=
52002-20084sch4770768eYe852002-20084=03sch4774541eYe852002-20084=03=7F852=
013-10546=01CVWardAdmissionndsch5255813YeYe852013-10546sch5258760eYe85201=
3-10546sch5255817eYe852013-10546=03sch5258746eYe852013-10546=03=7F852002-=
40061=01CVWardAdmission=01sch5584317YeYe852002-40061sch5587168eYe852002-4=
0061sch5584294eYe852002-40061=18=7F=03sch5587194eYe852002-40061=03=7F=7F=7F=
=7F=7F=18=7F=7F=7F=7F=7F=7F=7F=7F=7F=7F=7F=7F=7F=7F=7F852002-20019=01CVWa=
rdAdmission=01sch5087308YeYe852002-20019sch5090214	=
Ye852002-20019p=7Fsch5087306eYe852002-20019=03sch5090218eYe852002-20019=03=
=7F=7F=7F=7F=7F=7F=7F=7F=7F=7F=7F=7F=7F=7F=7F=7F=7F=7F852002-10116=01CVWa=
rdAdmission=01sch5281539YeYe852002-10116sch5285161eYe852002-10116sch52815=
68eYe852002-10116=03sch5285166eYe852002-10116=03=7F852002-51291=01CVWardA=
dmissionndsch4824551YeYe852002-51291sch4827745eYe852002-51291sch4824557eY=
e852002-51291=03sch4827779eYe852002-51291=03=7F852002-50979=01CVWardAdmis=
sionndsch5230414YeYe852002-50979sch5233884eYe852002-50979sch5230453eYe852=
002-50979=03sch5233918eYe852002-50979=03=7F852014-53167=01CVWardAdmission=
/Ksch5295789YeYe852014-53167sch5299159eYe852014-53167sch5295805eYe852014-=
53167=03sch5299149eYe852014-53167=03=7F852002-50091=01CVWardAdmission=01s=
ch5138091Y=14Ye852002-50091p=7Fsch5140652eYe852002-50091=18=7Fsch5138099e=
Ye852002-50091=18=7F=03sch5140682=0CYe852002-50091p=7F=03=7F=7F=7F=7F=7F=7F=
=7F=18=7F=7F=7F=7F=7F=7F=7F=7F=7F=7F=7F=7F=7F=7F=7F=7F=7F=7F=7F=7F=7F=7F=7F=
=7F=7F=7F=7F=7F852002-52250=01CVWardAdmissionndsch5176796YeYe852002-52250=
sch5179949eYe852002-52250sch5176819eYe852002-52250=03sch5179963eYe852002-=
52250=03=7F852002-10243=02CVWardAdmission=01sch5230426YeYe852002-10243sch=
5233893eYe852002-10243sch5230465eYe852002-10243=03sch5233925eYe852002-102=
43=03=7F852002-10472=01CVWardAdmission=01sch4692589YeYe852002-10472sch469=
5965eYe852002-10472sch4692593eYe852002-10472=03sch4695956eYe852002-10472=03=
=7F852002-50659=02CVWardAdmission=01sch5075058YeYe852002-50659=18=7Fsch50=
79295eYe852002-50659sch5075073eYe852002-50659=03sch5079298eYe852002-50659=
=03=7F=7F=7F=7F=7F=7F=7F=7F=7F=7F=7F=7F=7F=7F=7F=7F=7F=7F=7F852014-30026=01=
CVWardAdmissionndsch5657249YeYe852014-30026=18=7Fsch5661135eYe852014-3002=
6sch5657260eYe852014-30026=03sch5661146eYe852014-30026=03=7F=7F=7F=7F=7F=7F=
=7F=7F=7F=7F=7F=7F=7F=7F=7F=7F=7F=7F=7F852013-52773=01CVWardAdmissionndsc=
h5087310YeYe852013-52773sch5090215eYe852013-52773sch5087304eYe852013-5277=
3=18=7F=03sch5090220eYe852013-52773=03=7F=7F=7F=7F=7F=18=7F=7F=7F=7F=7F=7F=
=7F=7F=7F=7F=7F=7F=7F=7F=7F852002-52588=01CVWardAdmissionassch5309747YeYe=
852002-52588sch5313047eYe852002-52588sch5309788eYe852002-52588=03sch53130=
35eYe852002-52588=03=7F852002-10289=02CVWardAdmission=01sch5369526YeYe852=
002-10289sch5369529eYe852002-10289sch5369626eYe852002-10289=03sch5369629e=
Ye852002-10289=03=7F852002-50689=01CVWardAdmission=01sch5075063YeYe852002=
-50689sch5079297eYe852002-50689sch5075070
 =
Ye852002-50689=80?=80?=03sch5079299eYe852002-50689=03=80?=80?=80?=7F=80?=80=
?=80?=7F=80?=7F=80?=7F=80?=7F=7F=7F=80?=80?=80?=80?=80?=7F852014-50711=01=
CVWardAdmissionassch5903320YeYe852014-50711sch5907923eYe852014-50711sch59=
03359eYe852014-50711=03sch5907961eYe852014-50711=03=7F852014-50430=02CVWa=
rdAdmissionassch4798074YeYe852014-50430sch5271695eYe852014-50430sch479805=
0eYe852014-50430=03sch5271719eYe852014-50430=03=7F852002-52640=01CVWardAd=
missionassch6194438YeYe852002-52640sch6197051eYe852002-52640sch6194498eYe=
852002-52640=03sch6197079eYe852002-52640=03=7F852002-51374=02CVWardAdmiss=
ionassch5290373YeYe852002-51374sch5293101eYe852002-51374sch5290378eYe8520=
02-51374=03sch5293117eYe852002-51374=03=7F852002-53184=01CVWardAdmissionn=
dsch5666337YeYe852002-53184sch5669645eYe852002-53184sch5666357eYe852002-5=
3184=03sch5669738eYe852002-53184=03=7F852013-52547=01CVWardAdmissionndsch=
5309775YeYe852013-52547sch5313057eYe852013-52547sch5309781eYe852013-52547=
=03sch5313032eYe852013-52547=03=7F852013-50833=01CVWardAdmissionassch6028=
094YeYe852013-50833=05eYe852013-50833sch6028105$Ye852013-50833=80?=80?=03=
U=03=01eYe852013-50833=03=80?=80?=80?=7F=80?=80?=80?=7F=80?=7F=80?=7F=80?=
=7F=7F=7F=80?=80?=80?=80?=80?=7F852013-52553=01CVWardAdmissionndsch555675=
8YeYe852013-52553sch5559384eYe852013-52553sch5556785eYe852013-52553=03sch=
5559414eYe852013-52553=03=7F852002-51216=01CVWardAdmissionndsch5001138YeY=
e852002-51216sch5003789eYe852002-51216sch5001139eYe852002-51216=03sch5003=
811eYe852002-51216=03=7F852002-50236=01CVWardAdmission=01sch4557013YeYe85=
2002-50236sch4560380eYe852002-50236sch4556997eYe852002-50236=18=7F=03sch4=
560370eYe852002-50236=18=7F=03=7F=7F=7F=7F=7F=7F=18=7F=7F=7F=7F=7F=7F=7F=7F=
=7F=7F=7F=7F=7F=7F=7F=7F=7F=7F=7F=7F=7F852014-50179=01CVWardAdmissionndsc=
h5006590YeYe852014-50179sch5010056eYe852014-50179sch5006627eYe852014-5017=
9=03sch5010027eYe852014-50179=03=7F852013-10658=01CVWardAdmissionndsch440=
0929YeYe852013-10658sch4403618eYe852013-10658sch4400920eYe852013-10658=03=
sch4403621=1BYe852013-10658=01=80?=80?=80?=01=03=80?=7F=7F=7F=80?=80?=80?=
=80?=80?=7F=80?=80?=80?=80?=80?=80?=80?=80?=7F=7F=7F=80?=7F=80?=7F=80?=7F=
=7F=7F=7F=7F=7F=80?=80?=80?=80?=80?=80?=80?=80?=7F852002-50459=02CVWardAd=
mission=01sch5061622YeYe852002-50459sch5065158eYe852002-50459sch5061644eY=
e852002-50459=03sch5065168eYe852002-50459=03=7F852014-50609=01CVWardAdmis=
sionassch5434441YeYe852014-50609sch5437957eYe852014-50609sch5434462eYe852=
014-50609=03sch5437980eYe852014-50609=03=7F852014-52067=01CVWardAdmission=
assch5542779YeYe852014-52067sch5548259eYe852014-52067sch5542799eYe852014-=
52067=03sch5548259eYe852014-52067=03=7F852014-10522=01CVWardAdmissionndsc=
h5404616YeYe852014-10522sch5408388eYe852014-10522sch5404634eYe852014-1052=
2=03sch5408425eYe852014-10522=03=7F852014-50879=01CVWardAdmissionassch485=
9094Y+Ye852014-50879p=7Fsch4861562eYe852014-50879sch4859116eYe852014-5087=
9=18=7F=03sch4861557eYe852014-50879=03=7F=7F=7F=7F=7F=7F=7F=18=7F=7F=7F=7F=
=7F=7F=7F=7F=7F=7F=7F=7F=7F=7F=7F=7F=7F=7F=7F=7F=7F852014-50072=01CVWardA=
dmissionndsch5548227YeYe852014-50072sch5551612eYe852014-50072sch5548274eY=
e852014-50072=03sch5551628eYe852014-50072=03=7F852002-10244=01CVWardAdmis=
sion=03sch5263574YeYe852002-10244dch5266250eYe852002-10244sch5263585eYe85=
2002-10244=03sch5266264eYe852002-10244=03=7F852002-53780=01CVWardAdmissio=
nndsch5561818YeYe852002-53780sch5565149eYe852002-53780sch5561841eYe852002=
-53780=03sch5565171eYe852002-53780=03=7F852014-53705=01CVWardAdmissionues=
ch5230419YeYe852014-53705sch5233905eYe852014-53705sch5230474eYe852014-537=
05=03sch5233921eYe852014-53705=03=7F852002-52105=01CVWardAdmissionndsch49=
59522YeYe852002-52105sch4962057eYe852002-52105sch4959523eYe852002-52105=03=
sch4962059eYe852002-52105=03=7F852002-52160=01CVWardAdmissionndsch6226996=
YeYe852002-52160sch6230094eYe852002-52160sch6227026eYe852002-52160=03sch6=
230132eYe852002-52160=03=7F852013-53252=01CVWardAdmissionndsch5756900YeYe=
852013-53252sch5760544eYe852013-53252sch5756925eYe852013-53252=03sch57605=
59eYe852013-53252=03=7F852014-52233=01CVWardAdmissionassch5542810YeYe8520=
14-52233sch5548247eYe852014-52233sch5542792eYe852014-52233=03sch5548257eY=
e852014-52233=03=7F852002-50046=01CVWardAdmission=03sch5001141YeYe852002-=
50046sch5003801eYe852002-50046sch5001146eYe852002-50046=03sch5003808eYe85=
2002-50046=03=7F852002-51378=01CVWardAdmissionassch5514417YeYe852002-5137=
8sch5517153eYe852002-51378sch5514423eYe852002-51378=03sch5517157eYe852002=
-51378=03=7F852014-53091=01CVWardAdmission=17Jsch5687276YeYe852014-53091s=
ch5691595eYe852014-53091sch5687308eYe852014-53091=03sch5691609eYe852014-5=
3091=03=7F852002-50779=01CVWardAdmissionndsch4951077YeYe852002-50779sch49=
48494eYe852002-50779sch4946384eYe852002-50779=03sch4948502eYe852002-50779=
=03=7F852002-50210=01CVWardAdmission=01sch4938909YeYe852002-50210sch49417=
42eYe852002-50210sch4938951eYe852002-50210=03sch4941750eYe852002-50210=03=
=7F852013-51653=01CVWardAdmissionassch5263547YeYe852013-51653sch6266245eY=
e852013-51653sch623607eYe852013-51653=03sch5266255eYe852013-51653=03=7F85=
2002-30045=01CVWardAdmission=01sch5100320YeYe852002-30045sch5103920eYe852=
002-30045sch5100359eYe852002-30045=03sch5103923eYe852002-30045=03=7F85200=
2-50823=01CVWardAdmissionndsch4779406YeYe852002-50823sch4782435eYe852002-=
50823sch4779410eYe852002-50823=03sch4782456eYe852002-50823=03=7F852002-53=
219=01CVWardAdmissionndsch6047893YeYe852002-53219sch6051810eYe852002-5321=
9sch6047885eYe852002-53219=03sch6051814eYe852002-53219=03=7F852013-52128=01=
CVWardAdmissionassch5014999YeYe852013-52128sch5017578eYe852013-52128sch50=
15014eYe852013-52128=03sch5017574eYe852013-52128=03=7F852014-52890=01CVWa=
rdAdmission=91Ksch5575603YeYe852014-52890sch5579154eYe852014-52890sch5575=
594eYe852014-52890=03sch5579165eYe852014-52890=03=7F852014-50742=01CVWard=
Admissionassch5255905YeYe852014-50742sch5258771eYe852014-50742sch5255917e=
Ye852014-50742=03sch5258751eYe852014-50742=03=7F852014-52501=01CVWardAdmi=
ssionassch5575607YeYe852014-52501sch5579156eYe852014-52501sch5575592eYe85=
2014-52501=03sch5579171eYe852014-52501=EE=FF=FF=7FH=7F=EE=FF=FF=7F=03=7F=7F=
=7F=7F=7F=7F=7F=7F=7F=7F=7F=7F=7F=7F=7F=7F=7F=7F=7F=7F852002-52051=02CVWa=
rdAdmissionndsch6028068YeYe852002-52051sch6030930eYe852002-52051sch602811=
2eYe852002-52051=03sch6030945eYe852002-52051=03=7F852002-52424=01CVWardAd=
missionassch5426160YeYe852002-52424sch5426141eYe852002-52424sch5426183eYe=
852002-52424=03sch5426205eYe852002-52424=03=7F852002-50465=02CVWardAdmiss=
ion=01sch6184492YeYe852002-50465sch6189106eYe852002-50465sch6184513eYe852=
002-50465=03sch6189122eYe852002-50465=03=7F852002-51276=01CVWardAdmission=
ndsch5358498YeYe852002-51276sch5361121eYe852002-51276sch5358510eYe852002-=
51276=03sch5361159eYe852002-51276=03=7F852013-50139=01CVWardAdmissionndsc=
h4582312YeYe852013-50139sch4585937eYe852013-50139sch4582272eYe852013-5013=
9=03sch4585988eYe852013-50139=03=7F852002-10493=01CVWardAdmission=01sch48=
11280YeYe852002-10493sch4814413eYe852002-10493sch4811289eYe852002-10493=03=
sch4814403eYe852002-10493=03=7F852002-50119=01CVWardAdmission=01sch432128=
6YeYe852002-50119sch4324498eYe852002-50119sch4321295eYe852002-50119=03sch=
4324494eYe852002-50119=03=7F852002-52959=01CVWardAdmissionndsch5410941YeY=
e852002-52959sch5410950eYe852002-52959sch5410964eYe852002-52959=03sch5410=
979eYe852002-52959=03=7F852002-40079=01CVWardAdmission=01sch4845942YeYe85=
2002-40079sch4848318eYe852002-40079sch4845938eYe852002-40079=18=7F=03sch4=
848298eYe852002-40079=03=7F=7F=7F=7F=7F=18=7F=7F=7F=7F=7F=7F=7F=7F=7F=7F=7F=
=7F=7F=7F=7F852002-52370=01CVWardAdmissionassch5514413YeYe852002-52370sch=
5517145eYe852002-52370sch5514428eYe852002-52370=03sch5517164eYe852002-523=
70=03=7F852002-53391=01CVWardAdmissionndsch6090456YeYe852002-53391sch6094=
303eYe852002-53391sch6090478eYe852002-53391=03sch6094325eYe852002-53391=03=
=7F852002-52333=01CVWardAdmissionassch6062209YeYe852002-52333sch6066506eY=
e852002-52333sch6062221eYe852002-52333=03sch6066520eYe852002-52333=EE=FF=FF=
=7FH=7F=EE=FF=FF=7F=03=7F=7F=7F=7F=7F=7F=7F=7F=7F=7F=7F=7F=7F=7F=7F=7F=7F=
=7F=7F=7F852002-52850=02CVWardAdmissionndsch5856640YeYe852002-52850=18=7F=
sch5859553eYe852002-52850sch5856659eYe852002-52850=18=7F=03sch5859563eYe8=
52002-52850=03=7F=7F=7F=7F=7F=7F=7F=18=7F=7F=7F=7F=7F=7F=7F=7F=7F=7F=7F=7F=
=7F=7F=7F=7F=7F=7F=7F=7F=7F852002-50465=01CVWardAdmission=01sch5115021YeY=
e852002-50465sch5118676eYe852002-50465sch5118665=1FYe852002-50465p=7F=03s=
ch5115064eYe852002-50465=03=7F=7F=7F=7F=7Fp=7F=7F=7F=7F=7F=7F=7F=7F=7F=7F=
=7F=7F=7F=7F=7F852002-50628=01CVWardAdmission=03sch5372324YeYe852002-5062=
8sch5375025eYe852002-50628sch5372331eYe852002-50628=03sch5375047eYe852002=
-50628=03=7F852002-50427=02CVWardAdmission=02sch5534176YeYe852002-50427sc=
h5537495eYe852002-50427sch5534186eYe852002-50427=03sch5537502eYe852002-50=
427=03=7F852002-53293=01CVWardAdmissionndsch6216288YeYe852002-53293sch622=
0960eYe852002-53293sch6216310eYe852002-53293=03sch6220980eYe852002-53293=03=
=7F852002-50232=01CVWardAdmission=01sch4986963YeYe852002-50232sch4989202e=
Ye852002-50232sch4986967eYe852002-50232=03sch4989193eYe852002-50232=03=7F=
852013-53808=01CVWardAdmissionndsch6233187YeYe852013-53808sch6237346eYe85=
2013-53808sch6233261eYe852013-53808=03sch6237370eYe852013-53808=03=7F8520=
14-53748=01CVWardAdmissionsch5903315YeYe852014-53748sch5907935eYe852014-5=
3748sch5903375eYe852014-53748=18=7F=03sch5907968eYe852014-53748=03=7F=7F=7F=
=7F=7F=18=7F=7F=7F=7F=7F=7F=7F=7F=7F=7F=7F=7F=7F=7F=7F852013-51249=01CVWa=
rdAdmissionndsch5281559YeYe852013-51249sch5285145eYe852013-51249sch528157=
2eYe852013-51249=03sch5285172eYe852013-51249=03=7F852014-52997=01CVWardAd=
missionvKsch5990667YeYe852014-52997sch5994178eYe852014-52997sch5990686eYe=
852014-52997=03sch5994203eYe852014-52997=03=7F852013-10658=02CVWardAdmiss=
ionndsch5941892YeYe852013-10658sch5944381eYe852013-10658sch5941907eYe8520=
13-10658=03sch5944444eYe852013-10658=18=7F=03=7F=7F=7F=7F=7F=7F=7F=7F=7F=7F=
=7F=7F=7F=7F=7F=7F=7F=7F=7F=7F852002-10380=01CVWardAdmission=01sch5589745=
YeYe852002-10380sch5593165eYe852002-10380sch5589751eYe852002-10380=03sch5=
593177eYe852002-10380=03=7F852014-50871=01CVWardAdmissionassch6115890YeYe=
852014-50871sch6118774eYe852014-50871sch6115908eYe852014-50871=03sch61187=
88eYe852014-50871=03=7F852013-10153=01CVWardAdmissionndsch6033535YeYe8520=
13-10153sch6037495eYe852013-10153sch6033554eYe852013-10153=EE=FF=FF=7FH=7F=
=EE=FF=FF=7F=03sch6037528eYe852013-10153=03=7F=7F=7F=7F=7F=7F=7F=7F=7F=7F=
=7F=7F=7F=7F=7F=7F=7F=7F=7F=7F=7F=7F852002-10305=01CVWardAdmission=02SCH4=
305496YeYe852002-10305SCH4306611eYe852002-10305SCH4305487eYe852002-10305=03=
SCH4306601eYe852002-10305=03=7F852002-53770=01CVWardAdmissionndsch6216308=
YeYe852002-53770sch6220948eYe852002-53770sch6216334eYe852002-53770=03sch6=
220981eYe852002-53770=03=7F852002-51321=01CVWardAdmissionndsch4938904YeYe=
852002-51321sch4941758eYe852002-51321sch4938948eYe852002-51321=03sch49417=
54eYe852002-51321=03=7F852002-50756=01CVWardAdmissionassch5001120YeYe8520=
02-50756sch5003796eYe852002-50756sch5001123eYe852002-50756=03sch5003823eY=
e852002-50756=03=7F852002-50904=02CVWardAdmissionndsch5728567YeYe852002-5=
0904sch5731242eYe852002-50904sch5728580eYe852002-50904=03sch5731249eYe852=
002-50904=03=7F852014-10268=01CVWardAdmissionndSCH4293204YeYe852014-10268=
SCH4299689eYe852014-10268SCH4293210eYe852014-10268=03SCH4299689eYe852014-=
10268=03=7F852002-53457=01CVWardAdmissionassch5637393YeYe852002-53457=18=7F=
sch5639919eYe852002-53457sch5637398eYe852002-53457=03sch5639925eYe852002-=
53457=03=7F=7F=7F=7F=7F=7F=7F=7F=7F=7F=7F=7F=7F=7F=7F=7F=7F=7F=7F852002-1=
0439=01CVWardAdmission=02sch6184496YeYe852002-10439sch6189104eYe852002-10=
439sch6184515eYe852002-10439=03sch6189125eYe852002-10439=03=7F852002-1006=
1=02CVWardAdmission=02sch6226977YeYe852002-10061sch6230110eYe852002-10061=
sch6227033eYe852002-10061=03sch6230122eYe852002-10061=03=7F852013-52297=01=
CVWardAdmissionndsch5666319YeYe852013-52297sch5669649eYe852013-52297sch56=
66374eYe852013-52297=03sch5669744eYe852013-52297=03=7F852002-52088=01CVWa=
rdAdmissionndsch5171120YeYe852002-52088sch5174098eYe852002-52088sch517114=
5eYe852002-52088=03sch5174136eYe852002-52088=03=7F852002-50050=01CVWardAd=
mission=01sch5353946YeYe852002-50050sch5353930eYe852002-50050sch5353908eY=
e852002-50050=03sch5353913eYe852002-50050=03=7F852002-10340=01CVWardAdmis=
sion=01sch4618471YeYe852002-10340sch4621162eYe852002-10340sch4618482eYe85=
2002-10340=03sch4621136eYe852002-10340=03=7F852002-51566=01CVWardAdmissio=
nassch5331708YeYe852002-51566sch5334732eYe852002-51566sch5331698eYe852002=
-51566=03sch5334741eYe852002-51566=03=7F852002-50208=01CVWardAdmission=01=
sch4511177YeYe852002-50208sch4511194eYe852002-50208sch4511251eYe852002-50=
208=03sch4511237eYe852002-50208=03=7F852013-10515=01CVWardAdmissionndsch5=
015007YeYe852013-10515sch5017567eYe852013-10515sch5015018eYe852013-10515=03=
sch5017564eYe852013-10515=03=7F852013-51665=01CVWardAdmissionassch5363499=
YeYe852013-51665sch5367138eYe852013-51665sch5363556eYe852013-51665=03sch5=
367177eYe852013-51665=03=7F852014-50877=01CVWardAdmissionassch5534172YeYe=
852014-50877sch5537493eYe852014-50877sch5534183eYe852014-50877=03sch55374=
99eYe852014-50877=03=7F852013-10212=01CVWardAdmissionndsch6090452YeYe8520=
13-10212sch6094296eYe852013-10212sch6090483eYe852013-10212=03sch6094331eY=
e852013-10212=03=7F852002-53294=01CVWardAdmissionndsch5304480YeYe852002-5=
3294sch5306930eYe852002-53294sch5304501eYe852002-53294=03sch5306953eYe852=
002-53294=03=7F852013-10190=01CVWardAdmissionndsch4389240YeYe852013-10190=
sch4393985eYe852013-10190sch4389232eYe852013-10190=03sch4393984eYe852013-=
10190=03=7F852002-10338=01CVWardAdmission=01sch4645735YeYe852002-10338sch=
4648749eYe852002-10338sch4645707=0EYe852002-10338=80?=80?=03sch4648782=12=
Ye852002-10338=80?=80?=03@@=80?=7F=80?=80?=80?=80?=80?=80?=7F=80?=7F=80?=7F=
=80?=7F=80?=80?=80?=7F=80?=80?=80?=80?=80?=80?=7F852002-50529=02CVWardAdm=
ission=01sch5829908YeYe852002-50529sch5832430eYe852002-50529sch5829915eYe=
852002-50529=03sch5832374eYe852002-50529=03=7F852002-51152=01CVWardAdmiss=
ionndsch6131824YeYe852002-51152sch6134967=20
Ye852002-51152p=7Fsch6131861eYe852002-51152=03sch6135018eYe852002-51152=03=
=7F=7F=7F=7F=7F=7F=7F=7F=7F=7F=7F=7F=7F=7F=7F=7F=7F=7F852002-52457=01CVWa=
rdAdmissionassch5434456YeYe852002-52457sch5437966eYe852002-52457sch543446=
8eYe852002-52457=03sch5437994eYe852002-52457=03=7F852014-10576=01CVWardAd=
missionassch4819634YeYe852014-10576sch4822006eYe852014-10576sch4819597eYe=
852014-10576=03sch4822027eYe852014-10576=03=7F852002-51468=01CVWardAdmiss=
ionassch5548237YeYe852002-51468sch5551618eYe852002-51468sch5548255eYe8520=
02-51468=03sch5551633eYe852002-51468=03=7F852014-52934=01CVWardAdmission=AA=
Jsch5976476YeYe852014-52934sch5980126eYe852014-52934sch5976500eYe852014-5=
2934=03sch5980117eYe852014-52934=03=7F852014-50733=01CVWardAdmissionassch=
5428346YeYe852014-50733sch5431541eYe852014-50733sch5428374eYe852014-50733=
=03sch5431576eYe852014-50733=03=7F852002-52462=01CVWardAdmissionassch6170=
915YeYe852002-52462sch6176385eYe852002-52462sch6170933eYe852002-52462=03s=
ch6176369eYe852002-52462=03=7F852002-52696=01CVWardAdmissionndsch5176801Y=
eYe852002-52696sch5179953eYe852002-52696sch5176816eYe852002-52696=03sch51=
79961eYe852002-52696=03=7F852014-51077=01CVWardAdmissionassch5608930Y#Ye8=
52014-51077p=7Fsch5610989eYe852014-51077sch5608950eYe852014-51077=03sch56=
11015eYe852014-51077=03=7F=7F=7F=7F=7F=7F=7F=7F=7F=7F=7F=7F=7F=7F=7F=7F=7F=
=7F=7F852013-50301=01CVWardAdmissionndsch4811287YeYe852013-50301sch481441=
6eYe852013-50301sch4811288eYe852013-50301=03sch4814408eYe852013-50301=03=7F=
852002-52636=01CVWardAdmissionassch6200127YeYe852002-52636sch6204736eYe85=
2002-52636sch6200157eYe852002-52636=03sch6204759eYe852002-52636=03=7F8520=
02-50666=01CVWardAdmission=01sch4832134YeYe852002-50666sch4834806eYe85200=
2-50666sch4832140eYe852002-50666=03sch4834809eYe852002-50666=03=7F852002-=
52667=01CVWardAdmissionndsch5756903YeYe852002-52667sch5760535eYe852002-52=
667sch5756918eYe852002-52667=03sch5760556eYe852002-52667=03=7F852002-2001=
5=02CVWardAdmission=01sch5015006YeYe852002-20015sch5017553eYe852002-20015=
sch5015011eYe852002-20015=03sch5017548eYe852002-20015=03=7F852014-53307=01=
CVWardAdmissionTKsch5556775YeYe852014-53307sch5559397eYe852014-53307sch55=
56781eYe852014-53307=03sch5559402eYe852014-53307=03=7F852002-50841=01CVWa=
rdAdmissionndsch4730926YeYe852002-50841sch4734530eYe852002-50841sch473091=
5eYe852002-50841=03sch4734545eYe852002-50841=03=7F852002-51961=01CVWardAd=
missionndsch5331710Y=0CYe852002-51961p=7Fsch5334739eYe852002-51961sch5331=
693eYe852002-51961=03sch5334752eYe852002-51961=03=7F=7F=7F=7F=7F=7F=7F=7F=
=7F=7F=7F=7F=7F=7F=7F=7F=7F=7F=7F852002-50221=01CVWardAdmission=01sch4992=
105YeYe852002-50221sch4995763eYe852002-50221sch4992116eYe852002-50221=03s=
ch4995772eYe852002-50221=03=7F852002-40017=01CVWardAdmission=01sch5100329=
YeYe852002-40017sch5103915eYe852002-40017sch5100353eYe852002-40017=03sch5=
103918eYe852002-40017=03=7F852002-10341=02CVWardAdmission=02sch5250869YeY=
e852002-10341sch5253231eYe852002-10341sch5250847=1CYe852002-10341p=7F=03s=
ch5253256eYe852002-10341=03=7F=7F=7F=7F=7Fp=7F=7F=7F=7F=7F=7F=7F=7F=7F=7F=
=7F=7F=7F=7F=7F852002-52470=01CVWardAdmissionassch5728566YeYe852002-52470=
sch5731244eYe852002-52470sch5728578eYe852002-52470=03sch5731247eYe852002-=
52470=18=7F=03=7F=7F=7F=7F=7F=7F=7F=7F=7F=7F=7F=7F=7F=7F=7F=7F=7F=7F=7F=7F=
852002-50691=01CVWardAdmission=01sch5020332YeYe852002-50691sch5024009eYe8=
52002-50691sch5020350eYe852002-50691=03sch5024010eYe852002-50691=03=7F852=
002-51532=01CVWardAdmissionassch5369563YeYe852002-51532sch5369568eYe85200=
2-51532sch5369603eYe852002-51532=03sch5369607eYe852002-51532=03=7F852002-=
50813=01CVWardAdmissionndsch4770732YeYe852002-50813sch4774543eYe852002-50=
813sch4770770eYe852002-50813=03sch4774537eYe852002-50813=03=7F852002-5210=
0=01CVWardAdmissionndsch5255855YeYe852002-52100sch5258758eYe852002-52100s=
ch5255862eYe852002-52100=03sch5258749eYe852002-52100=18=7F=03=7F=7F=7F=7F=
=7F=7F=7F=7F=7F=7F=7F=7F=7F=7F=7F=7F=7F=7F=7F=7F852013-51065=01CVWardAdmi=
ssionndsch6243623YeYe852013-51065sch6246289eYe852013-51065sch6243685eYe85=
2013-51065=03sch6246382eYe852013-51065=03=7F852002-51690=01CVWardAdmissio=
nassch5440364YeYe852002-51690sch5440340eYe852002-51690sch5440384eYe852002=
-51690=03sch5440395eYe852002-51690=18=7F=03=7F=7F=7F=7F=7F=7F=7F=7F=7F=7F=
=7F=7F=7F=7F=7F=7F=7F=7F=7F=7F852002-50153=01CVWardAdmission=01sch5682122=
YeYe852002-50153sch5684680eYe852002-50153sch5682145eYe852002-50153=03sch5=
684694eYe852002-50153=03=7F852002-10129=01CVWardAdmission=01sch4902890YeY=
e852002-10129sch4906157eYe852002-10129sch4902925eYe852002-10129=03sch4906=
153eYe852002-10129=03=7F852002-10532=01CVWardAdmission=01sch5486774YeYe85=
2002-10532sch5489069eYe852002-10532sch5486802eYe852002-10532=03sch5489077=
eYe852002-10532=03=7F852002-50887=01CVWardAdmissionndsch5001157YeYe852002=
-50887sch5003773eYe852002-50887sch5001160eYe852002-50887=03sch5003820eYe8=
52002-50887=03=7F852002-30066=01CVWardAdmission=01sch5383412YeYe852002-30=
066sch5383417eYe852002-30066sch5383486eYe852002-30066=03sch5383451eYe8520=
02-30066=03=7F852002-52383=01CVWardAdmissionassch5192265YeYe852002-52383s=
ch5192292eYe852002-52383sch5192283eYe852002-52383=03sch5192304eYe852002-5=
2383=03=7F852002-52020=01CVWardAdmissionndsch5448515YeYe852002-52020sch54=
52458eYe852002-52020sch5448548eYe852002-52020=03sch5452490eYe852002-52020=
=03=7F852002-50938=02CVWardAdmissionndsch5290368YeYe852002-50938sch529310=
2eYe852002-50938sch5290386eYe852002-50938=03sch5293114eYe852002-50938=03=7F=
852002-10068=01CVWardAdmission=01sch5281554YeYe852002-10068sch5285140eYe8=
52002-10068sch5281570eYe852002-10068=18=7F=03sch5285180eYe852002-10068=03=
=7F=7F=7F=7F=7F=18=7F=7F=7F=7F=7F=7F=7F=7F=7F=7F=7F=7F=7F=7F=7F852013-522=
19=01CVWardAdmissionassch5434453YeYe852013-52219sch5437953eYe852013-52219=
sch5434459eYe852013-52219=03sch5437982eYe852013-52219=03=7F852013-52137=01=
CVWardAdmissionassch5505921YeYe852013-52137sch5509336eYe852013-52137sch55=
05934eYe852013-52137=03sch5509341eYe852013-52137=03=7F852013-52756=01CVWa=
rdAdmissionndsch5829906YeYe852013-52756sch5832441eYe852013-52756sch582993=
1eYe852013-52756=03sch5832383eYe852013-52756=03=7F852014-51478=01CVWardAd=
missionassch5712865YeYe852014-51478sch5715325eYe852014-51478sch5712874eYe=
852014-51478=03sch5715350eYe852014-51478=03=7F852002-10348=01CVWardAdmiss=
ion=01sch6226981YeYe852002-10348sch6230113eYe852002-10348sch6227005eYe852=
002-10348=03sch6230140eYe852002-10348=03=7F852013-52514=01CVWardAdmission=
ndsch5390675YeYe852013-52514sch5394499eYe852013-52514=18=7Fsch5390698eYe8=
52013-52514=03sch5394534eYe852013-52514=03=7F=7F=7F=7F=7F=7F=7F=7F=7F=7F=7F=
=7F=7F=7F=7F=7F=7F=7F852002-52169=02CVWardAdmissionndsch5842118YeYe852002=
-52169sch5845150eYe852002-52169sch5842128eYe852002-52169=03sch5845166eYe8=
52002-52169=03=7F852002-51098=01CVWardAdmissionndsch5457419YeYe852002-510=
98sch5460216eYe852002-51098sch5457431eYe852002-51098=03sch5460229eYe85200=
2-51098=03=7F852002-51392=01CVWardAdmissionassch5477776YeYe852002-51392=18=
=7Fsch5481070eYe852002-51392sch5477800eYe852002-51392=03sch5481092eYe8520=
02-51392=03=7F=7F=7F=7F=7F=7F=7F=7F=7F=7F=7F=7F=7F=7F=7F=7F=7F=7F=7F85201=
3-10335=01CVWardAdmissionndsch5666327YeYe852013-10335sch5669720eYe852013-=
10335sch5666353eYe852013-10335=03sch5669757eYe852013-10335=03=7F852002-51=
690=02CVWardAdmissionassch5918295YeYe852002-51690sch5922827eYe852002-5169=
0sch5918269eYe852002-51690=03sch5922832eYe852002-51690=03=7F852002-52257=01=
CVWardAdmissionndsch5290365YeYe852002-52257sch5293105eYe852002-52257sch52=
90384eYe852002-52257=03sch5293137eYe852002-52257=03=7F852002-10616=01CVWa=
rdAdmission=01sch4770740YeYe852002-10616sch4774549eYe852002-10616sch47707=
64eYe852002-10616=03sch4774536eYe852002-10616=03=7F852002-52421=01CVWardA=
dmissionassch5448524YeYe852002-52421sch5452460eYe852002-52421sch5448545eY=
e852002-52421=03sch5452464eYe852002-52421=03=7F852013-50067=01CVWardAdmis=
sionndsch5462948YeYe852013-50067sch5466507eYe852013-50067sch5462983eYe852=
013-50067=03sch5466516eYe852013-50067=03=7F852002-50900=02CVWardAdmission=
ndsch5304492YeYe852002-50900sch5306934eYe852002-50900sch5304517eYe852002-=
50900=03sch5306940eYe852002-50900=03=7F852013-52871=01CVWardAdmissionndsc=
h5696907YeYe852013-52871sch5700079eYe852013-52871sch5696914eYe852013-5287=
1=03sch5700096eYe852013-52871=03=7F852002-53461=01CVWardAdmissionassch559=
8486YeYe852002-53461sch5600834eYe852002-53461sch5598526eYe852002-53461=03=
sch5600814eYe852002-53461=03=7F852013-50837=02CVWardAdmissionassch5309749=
YeYe852013-50837sch5313045eYe852013-50837sch5309792eYe852013-50837=03sch5=
313025eYe852013-50837=03=7F852002-10286=01CVWardAdmission=01sch5672321YeY=
e852002-10286sch5676325eYe852002-10286sch5672377eYe852002-10286=03sch5676=
329eYe852002-10286=03=7F852013-50130=01CVWardAdmissionndsch6099204YeYe852=
013-50130sch6102663eYe852013-50130sch6099236eYe852013-50130=03sch6102670e=
Ye852013-50130=03=7F852002-51961=02CVWardAdmissionndsch6200144YeYe852002-=
51961sch6204737eYe852002-51961sch6200149eYe852002-51961=03sch6204754eYe85=
2002-51961=03=7F852002-20008=01CVWardAdmission=01sch4663906YeYe852002-200=
08=18=7Fsch4669552eYe852002-20008sch4663920eYe852002-20008=03sch4669537eY=
e852002-20008=03=7F=7F=7F=7F=7F=7F=7F=7F=7F=7F=7F=7F=7F=7F=7F=7F=7F=7F=7F=
852002-50645=01CVWardAdmission=01sch5651403YeYe852002-50645sch5654215eYe8=
52002-50645sch5651410eYe852002-50645=03sch5654225eYe852002-50645=EE=FF=FF=
=7FH=7F=EE=FF=FF=7F=03=7F=7F=7F=7F=7F=7F=7F=7F=7F=7F=7F=7F=7F=7F=7F=7F=7F=
=7F=7F=7F852002-50571=02CVWardAdmission=01sch6210826YeYe852002-50571sch62=
13611eYe852002-50571sch6210896eYe852002-50571=03sch6213637eYe852002-50571=
=03=7F852002-50636=01CVWardAdmission=01sch5410947YeYe852002-50636sch54109=
61eYe852002-50636sch5410965eYe852002-50636=03sch5410977eYe852002-50636=03=
=7F852002-52596=01CVWardAdmissionassch5612883YeYe852002-52596sch5616481eY=
e852002-52596sch5612897eYe852002-52596=03sch5616498eYe852002-52596=03=7F8=
52013-30072=01CVWardAdmissionndsch6019001YeYe852013-30072sch6022693eYe852=
013-30072sch6019007eYe852013-30072=EE=FF=FF=7FH=7F=EE=FF=FF=7F=03=20
=03=01eYe852013-30072=03=7F=7F=7F=7F=7F=7F=7F=7F=7F=7F=7F=7F=7F=7F=7F=7F=7F=
=7F=7F=7F=7F=7F852014-10580=01CVWardAdmissionassch6033533Y=18Ye852014-105=
80=80?=80?sch6037504eYe852014-10580sch6033542eYe852014-10580=03sch6037525=
eYe852014-10580=03=80?=80?=80?=7F=80?=80?=7F=80?=7F=80?=7F=80?=7F=7F=7F=80=
?=80?=80?=80?=80?=7F852002-50878=01CVWardAdmissionndSCH4705329YeYe852002-=
50878=18=7FSCH4708117eYe852002-50878SCH4705340eYe852002-50878=03SCH470813=
1eYe852002-50878=03=7F=7F=7F=7F=7F=7F=7F=7F=7F=7F=7F=7F=7F=7F=7F=7F=7F=7F=
=7F852002-50412=01CVWardAdmission=01sch4389238YeYe852002-50412sch4393987e=
Ye852002-50412sch4389260eYe852002-50412=03sch4393977eYe852002-50412=03=7F=
852002-52109=01CVWardAdmissionndsch5801041YeYe852002-52109sch5803465eYe85=
2002-52109sch5801058eYe852002-52109=03sch5803479eYe852002-52109=03=7F8520=
14-52893=01CVWardAdmission=CFJsch5255867YeYe852014-52893sch5258756eYe8520=
14-52893sch5255870eYe852014-52893=03sch5258744eYe852014-52893=03=7F852013=
-53017=01CVWardAdmissionndsch6243580YeYe852013-53017sch6246308eYe852013-5=
3017sch6243663eYe852013-53017=EE=FF=FF=7FH=7F=EE=FF=FF=7F=03sch6246345eYe=
852013-53017=03=7F=7F=7F=7F=7F=7F=7F=7F=7F=7F=7F=7F=7F=7F=7F=7F=7F=7F=7F=7F=
=7F=7F852002-51163=01CVWardAdmissionndsch5372311Y+Ye852002-51163p=7Fsch53=
75014eYe852002-51163sch5372339eYe852002-51163=03sch5375053eYe852002-51163=
=03=7F=7F=7F=7F=7F=7F=7F=7F=7F=7F=7F=7F=7F=7F=7F=7F=7F=7F=7F852002-52481=01=
CVWardAdmissionassch5534171YeYe852002-52481sch5537497eYe852002-52481sch55=
34180eYe852002-52481=03sch5537504eYe852002-52481=03=7F852002-51826=01CVWa=
rdAdmissionassch5847951YeYe852002-51826sch5851920eYe852002-51826sch584795=
5eYe852002-51826=03sch5851966eYe852002-51826=03=7F852014-52452=01CVWardAd=
missionassch5070151YeYe852014-52452sch5072413eYe852014-52452sch5070152eYe=
852014-52452=18=7F=03sch5072435eYe852014-52452=03=7F=7F=7F=7F=7F=18=7F=7F=
=7F=7F=7F=7F=7F=7F=7F=7F=7F=7F=7F=7F=7F852014-10189=01CVWardAdmissionndsc=
h5856632YeYe852014-10189sch5859543eYe852014-10189=18=7Fsch5856651eYe85201=
4-10189=03sch5859559eYe852014-10189=03=7F=7F=7F=7F=7F=7F=7F=7F=7F=7F=7F=7F=
=7F=7F=7F=7F=7F=7F852002-50363=01CVWardAdmission=01sch5061630YeYe852002-5=
0363sch5065149eYe852002-50363sch5061646eYe852002-50363=03sch5065173eYe852=
002-50363=03=7F852002-10397=01CVWardAdmission=01sch6115892YeYe852002-1039=
7sch6118770eYe852002-10397sch6115896eYe852002-10397=03sch6118778eYe852002=
-10397=03=7F852002-51170=01CVWardAdmissionndsch4756200YeYe852002-51170sch=
4756206eYe852002-51170sch4753714eYe852002-51170=03sch4756197eYe852002-511=
70=03=7F852014-50513=01CVWardAdmissionassch6184494YeYe852014-50513sch6189=
094eYe852014-50513sch6184509eYe852014-50513=03sch6189130eYe852014-50513=03=
=7F852002-53055=01CVWardAdmissionndsch6216306YeYe852002-53055sch6220962eY=
e852002-53055sch6216323eYe852002-53055=03sch6220984eYe852002-53055=03=7F8=
52013-50550=01CVWardAdmissionassch5472145YeYe852013-50550sch5474781eYe852=
013-50550sch5472172eYe852013-50550=03sch5474797eYe852013-50550=03=7F85201=
4-51723=01CVWardAdmissionndsch5295781YeYe852014-51723sch5299156eYe852014-=
51723sch5295799eYe852014-51723=18=7F=03sch5299142eYe852014-51723=03=7F=7F=
=7F=7F=7F=18=7F=7F=7F=7F=7F=7F=7F=7F=7F=7F=7F=7F=7F=7F=7F852014-53605=01C=
VWardAdmissionsch5514403YeYe852014-53605=18=7Fsch5517148eYe852014-53605sc=
h5514433eYe852014-53605=03sch5517161eYe852014-53605=03=7F=7F=7F=7F=7F=7F=7F=
=7F=7F=7F=7F=7F=7F=7F=7F=7F=7F=7F=7F852002-10214=01CVWardAdmission=01sch4=
864121YeYe852002-10214sch4867148eYe852002-10214sch4864122eYe852002-10214=03=
sch4867163eYe852002-10214=03=7F852002-50980=03CVWardAdmissionndsch6042814=
YeYe852002-50980sch6045293eYe852002-50980sch6042830eYe852002-50980=03sch6=
045303eYe852002-50980=03=7F852002-40072=03CVWardAdmission=01sch5956404YeY=
e852002-40072sch5959414eYe852002-40072sch5956421eYe852002-40072=03sch5959=
444eYe852002-40072=03=7F852014-52818=01CVWardAdmissionhJsch5941895YeYe852=
014-52818sch5944391eYe852014-52818sch5941966eYe852014-52818=EE=FF=FF=7FH=7F=
=EE=FF=FF=7F=03sch5944410eYe852014-52818=03=7F=7F=7F=7F=7F=7F=7F=7F=7F=7F=
=7F=7F=7F=7F=7F=7F=7F=7F=7F=7F=7F=7F852002-53288=01CVWardAdmissionndsch54=
10954YeYe852002-53288sch5410931eYe852002-53288sch5410982eYe852002-53288=03=
sch5410969eYe852002-53288=03=7F852014-50186=01CVWardAdmissionndsch5903340=
YeYe852014-50186sch5907940eYe852014-50186sch5903354eYe852014-50186=03sch5=
907948eYe852014-50186=03=7F852014-50862=01CVWardAdmissionassch4978294YeYe=
852014-50862sch4981774eYe852014-50862sch4978296eYe852014-50862=18=7F=03sc=
h4981782eYe852014-50862=03=7F=7F=7F=7F=7F=18=7F=7F=7F=7F=7F=7F=7F=7F=7F=7F=
=7F=7F=7F=7F=7F852002-50428=01CVWardAdmission=02sch5419745YeYe852002-5042=
8sch5423345eYe852002-50428sch5419767eYe852002-50428=03sch5423391eYe852002=
-50428=03=7F852013-50246=01CVWardAdmissionndsch5268486YeYe852013-50246sch=
5271700eYe852013-50246sch5268515eYe852013-50246=03sch5271721eYe852013-502=
46=01=80?=01=03=80?=7F=7F=7F=80?=80?=80?=80?=80?=80?=80?=7F=7F=7F=7F=7F=80=
?=80?=80?=80?=80?=80?=7F852014-50023=01CVWardAdmissionndsch5276855YeYe852=
014-50023sch5279121eYe852014-50023sch5276845eYe852014-50023=03sch5279109e=
Ye852014-50023=03=7F852002-10529=01CVWardAdmission=01sch4837405YeYe852002=
-10529sch4837395eYe852002-10529sch4837403eYe852002-10529=03sch4838415eYe8=
52002-10529=03=7F852014-50007=01CVWardAdmissionndsch5457407YeYe852014-500=
07sch5460213eYe852014-50007sch5457439eYe852014-50007=03sch5460236eYe85201=
4-50007=03=7F852014-10278=01CVWardAdmissionndsch4389250YeYe852014-10278sc=
h4393988eYe852014-10278sch4389255eYe852014-10278=03sch4393982eYe852014-10=
278=03=7F852002-52694=01CVWardAdmissionndsch5369555YeYe852002-52694sch536=
9561eYe852002-52694sch5369635eYe852002-52694=03sch5369638eYe852002-52694=03=
=7F852002-53261=01CVWardAdmissionndsch5399615YeYe852002-53261sch5402328eY=
e852002-53261sch5399628eYe852002-53261=03sch5402353eYe852002-53261=03=7F8=
52014-51907=02CVWardAdmissionassch5687274YeYe852014-51907sch5691600eYe852=
014-51907sch5687303eYe852014-51907=03sch5691606eYe852014-51907=03=7F85200=
2-50847=01CVWardAdmissionndsch5061633YeYe852002-50847sch5065155eYe852002-=
50847sch5061639eYe852002-50847=03sch5065161eYe852002-50847=03=7F852014-50=
951=01CVWardAdmissionassch5115024YeYe852014-50951sch5118687eYe852014-5095=
1=18=7Fsch5118667eYe852014-50951=03sch5118667eYe852014-50951=03=7F=7F=7F=7F=
=7F=7F=7F=7F=7F=7F=7F=7F=7F=7F=7F=7F=7F=7F852002-53355=01CVWardAdmissionn=
dsch5584287YeYe852002-53355sch5587167eYe852002-53355sch5584307eYe852002-5=
3355=03sch5587186eYe852002-53355=03=7F852013-51494=01CVWardAdmissionassch=
6013581YeYe852013-51494sch6016493eYe852013-51494sch6013602eYe852013-51494=
=03sch6016496=19Ye852013-51494=80?=80?=03=80?=80?=80?=7F=80?=80?=80?=7F=80=
?=7F=80?=7F=80?=7F=7F=7F=80?=80?=80?=80?=80?=7F852002-10107=01CVWardAdmis=
sion=02sch5309768YeYe852002-10107sch5313043eYe852002-10107sch5309797eYe85=
2002-10107=03sch5313023eYe852002-10107=03=7F852002-53447=01CVWardAdmissio=
nndsch5385866YeYe852002-53447sch5388070eYe852002-53447sch5385932eYe852002=
-53447=03sch5388077eYe852002-53447=03=7F852002-50333=01CVWardAdmission=02=
sch6090461YeYe852002-50333sch6094306eYe852002-50333sch6090465eYe852002-50=
333=03sch6094327eYe852002-50333=03=7F852002-51124=02CVWardAdmissionndsch6=
184470YeYe852002-51124sch6189096eYe852002-51124sch6184525eYe852002-51124=03=
sch6189115eYe852002-51124=03=7F852013-50753=01CVWardAdmissionassch5337191=
YeYe852013-50753sch5340830eYe852013-50753sch5340830eYe852013-50753=18=7F=03=
sch5340875eYe852013-50753=03=7F=7F=7F=7F=7F=18=7F=7F=7F=7F=7F=7F=7F=7F=7F=
=7F=7F=7F=7F=7F=7F852013-51495=01CVWardAdmissionassch5318092YeYe852013-51=
495sch5320915eYe852013-51495sch5318103eYe852013-51495=03sch5320927eYe8520=
13-51495=03=7F852002-53480=01CVWardAdmissionassch5385901YeYe852002-53480s=
ch5388049eYe852002-53480sch5385904eYe852002-53480=03sch5388102eYe852002-5=
3480=03=7F852014-51571=01CVWardAdmissionassch5404623YeYe852014-51571sch54=
08392eYe852014-51571sch5404630eYe852014-51571=03sch5408419eYe852014-51571=
=18=7F=03=7F=7F=7F=7F=7F=7F=7F=7F=7F=7F=7F=7F=7F=7F=7F=7F=7F=7F=7F=7F8520=
02-51265=01CVWardAdmissionndsch4978270YeYe852002-51265sch4981771eYe852002=
-51265sch4978273eYe852002-51265=03sch49817788eYe852002-51265=03=7F852002-=
53646=01CVWardAdmissionassch5712848YeYe852002-53646sch5715340eYe852002-53=
646sch5712877eYe852002-53646=03sch5715355eYe852002-53646=03=7F852002-5359=
4=01CVWardAdmissionassch6194446YeYe852002-53594sch6197055eYe852002-53594s=
ch6194453eYe852002-53594=03sch6197105eYe852002-53594=03=7F852002-10609=01=
CVWardAdmission=01sch4992110YeYe852002-10609sch4995755eYe852002-10609sch4=
992138eYe852002-10609=03sch4995767eYe852002-10609=03=7F852002-52260=01CVW=
ardAdmissionndsch5756905YeYe852002-52260sch5760541eYe852002-52260sch57569=
29eYe852002-52260=03sch5760558eYe852002-52260=03=7F852002-51900=01CVWardA=
dmissionassch5337193YeYe852002-51900sch5340837eYe852002-51900sch5337228eY=
e852002-51900=03sch5340880eYe852002-51900=03=7F852002-10134=01CVWardAdmis=
sion=01sch4623365YeYe852002-10134sch4626837=10Ye852002-10134=80?=80?sch46=
23364=15Ye852002-10134=80?=80?=03sch4626843eYe852002-10134=03=80?=80?@=80=
?@=80?=80?=80?=7F=7F=80?=7F=80?=7F=80?=80?=80?=80?=80?=7F=7F=80?=80?=80?=80=
?=80?=80?=80?=80?=7F852014-50331=01CVWardAdmissionassch4582283YeYe852014-=
50331sch4585956eYe852014-50331sch4582267eYe852014-50331=03sch4585993eYe85=
2014-50331=03=7F852002-50538=01CVWardAdmission=01sch5687266YeYe852002-505=
38sch5691603eYe852002-50538sch5687291eYe852002-50538=03sch5691607eYe85200=
2-50538=03=7F852014-51142=01CVWardAdmissionassch5666322YeYe852014-51142sc=
h5669722eYe852014-51142sch5666362eYe852014-51142=03sch5669724eYe852014-51=
142=EE=FF=FF=7FH=7F=EE=FF=FF=7F=03=7F=7F=7F=7F=7F=7F=7F=7F=7F=7F=7F=7F=7F=
=7F=7F=7F=7F=7F=7F=7F852002-50641=01CVWardAdmission=01sch5034090YeYe85200=
2-50641sch5037332eYe852002-50641sch5034099eYe852002-50641=18=7F=03sch5037=
331eYe852002-50641=03=7F=7F=7F=7F=7F=18=7F=7F=7F=7F=7F=7F=7F=7F=7F=7F=7F=7F=
=7F=7F=7F852002-51923=01CVWardAdmissionassch5281544YeYe852002-51923sch528=
5151eYe852002-51923sch5281577eYe852002-51923=03sch5285175eYe852002-51923=03=
=7F852002-53349=01CVWardAdmissionndsch5682120YeYe852002-53349sch5684671eY=
e852002-53349sch5682142eYe852002-53349=03sch5684687eYe852002-53349=03=7F8=
52013-50548=01CVWardAdmissionassch5123997YeYe852013-50548=18=7Fsch5126391=
eYe852013-50548sch5123987eYe852013-50548=03sch5126418eYe852013-50548=18=7F=
=03=7F=7F=7F=7F=7F=7F=7F=7F=7F=7F=7F=7F=7F=7F=7F=7F=7F=7F=7F=7F=7F=7F=7F=7F=
=7F=7F=7F852013-52069=02CVWardAdmissionassch5816479YeYe852013-52069sch581=
8980eYe852013-52069sch5816509eYe852013-52069=18=7F=03sch5819001eYe852013-=
52069=03=7F=7F=7F=7F=7F=18=7F=7F=7F=7F=7F=7F=7F=7F=7F=7F=7F=7F=7F=7F=7F85=
2014-52144=01CVWardAdmissionassch5372321YeYe852014-52144sch5375021eYe8520=
14-52144sch5372336+Ye852014-52144p=7F=03sch5375080eYe852014-52144=03=7F=7F=
=7F=7F=7Fp=7F=7F=7F=7F=7F=7F=7F=7F=7F=7F=7F=7F=7F=7F=7F852014-51084=02CVW=
ardAdmissionassch5434445YeYe852014-51084sch5437970eYe852014-51084sch54344=
66eYe852014-51084=03sch5437973eYe852014-51084=03=7F852002-51388=01CVWardA=
dmissionassch4902907YeYe852002-51388scg4906189eYe852002-51388sch4902914eY=
e852002-51388=03sch4906179eYe852002-51388=03=7F852014-53305=02CVWardAdmis=
sioncIsch6099202YeYe852014-53305sch6102648eYe852014-53305sch6099249eYe852=
014-53305=03sch6102668eYe852014-53305=EE=FF=FF=7FH=7F=EE=FF=FF=7F=03=7F=7F=
=7F=7F=7F=7F=7F=7F=7F=7F=7F=7F=7F=7F=7F=7F=7F=7F=7F=7F852014-51860=01CVWa=
rdAdmissionassch5129013YeYe852014-51860sch5132737eYe852014-51860sch512904=
8eYe852014-51860=03sch5132751eYe852014-51860=18=7F=03=7F=7F=7F=7F=7F=7F=7F=
=7F=7F=7F=7F=7F=7F=7F=7F=7F=7F=7F=7F=7F852014-53298=01CVWardAdmission=F4I=
sch6138013YeYe852014-53298sch6142714eYe852014-53298sch6138052eYe852014-53=
298=03sch6142721eYe852014-53298=03=7F852002-53076=01CVWardAdmissionndsch5=
239401YeYe852002-53076sch5242378eYe852002-53076sch5239435eYe852002-53076=03=
sch5242401eYe852002-53076=03=7F852013-50357=01CVWardAdmissionassch6164946=
YeYe852013-50357sch6168433eYe852013-50357sch6164971eYe852013-50357=03sch6=
168462eYe852013-50357=03=7F852013-52141=01CVWardAdmissionassch5109313YeYe=
852013-52141=18=7Fsch5112445eYe852013-52141sch5109329eYe852013-52141=03sc=
h5112407eYe852013-52141=18=7F=03=7F=7F=7F=7F=7F=7F=7F=7F=7F=7F=7F=7F=7F=7F=
=7F=7F=7F=7F=7F=7F=7F=7F=7F=7F=7F=7F=7F852002-51682=01CVWardAdmissionassc=
h5281564YeYe852002-51682sch5285157eYe852002-51682sch5281581eYe852002-5168=
2=F2=FF=FF=7F=03sch5285169eYe852002-51682=03=7F=7F=7F852013-50448=02CVWar=
dAdmissionassch6004450YeYe852013-50448sch6008323eYe852013-50448sch6004460=
eYe852013-50448=03sch6008326eYe852013-50448=03=7F852014-50433=01CVWardAdm=
issionassch5075060YeYe852014-50433sch5079300eYe852014-50433sch5075072eYe8=
52014-50433=03sch5079302eYe852014-50433=03=7F852013-10484=01CVWardAdmissi=
onndsch4806205YeYe852013-10484sch4808818eYe852013-10484sch4806624eYe85201=
3-10484=03sch4808843eYe852013-10484=03=7F852002-51013=01CVWardAdmissionnd=
sch6028082YeYe852002-51013=18=7Fsch6030919eYe852002-51013sch6028116eYe852=
002-51013=03sch6030971eYe852002-51013=03=7F=7F=7F=7F=7F=7F=7F=7F=7F=7F=7F=
=7F=7F=7F=7F=7F=7F=7F=7F852002-20006=01CVWardAdmission=01sch6210835YeYe85=
2002-20006sch6213605eYe852002-20006sch6210894eYe852002-20006=03sch6213617=
eYe852002-20006=03=7F852002-51613=01CVWardAdmissionassch5001151YeYe852002=
-51613sch5003785eYe852002-51613sch5001154=13Ye852002-51613p=7F=03sch50038=
16eYe852002-51613=03=7F=7F=7F=7F=7Fp=7F=7F=7F=7F=7F=7F=7F=7F=7F=7F=7F=7F=7F=
=7F=7F852002-40079=02CVWardAdmissionnksch5239408YeYe852002-40079sch524238=
2eYe852002-40079sch5239430eYe852002-40079=03sch5242404eYe852002-40079=03=7F=
852002-53320=01CVWardAdmissionndsch6071590YeYe852002-53320sch6075374eYe85=
2002-53320sch6071609eYe852002-53320=03sch6075387eYe852002-53320=03=7F8520=
13-51669=01CVWardAdmissionassch5457414YeYe852013-51669sch5460220eYe852013=
-51669sch5457429eYe852013-51669=03sch5460227eYe852013-51669=03=7F852002-5=
3316=02CVWardAdmissionndsch5903346YeYe852002-53316sch5907933eYe852002-533=
16sch5903358eYe852002-53316=03sch5907954eYe852002-53316=03=7F852002-53543=
=01CVWardAdmissionassch5971232YeYe852002-53543sch5973890eYe852002-53543sc=
h5971243eYe852002-53543=03sch5973887eYe852002-53543=03=7F852013-53107=01C=
VWardAdmissionndsch5556767YeYe852013-53107sch5559396eYe852013-53107sch555=
6791eYe852013-53107=03sch5559420eYe852013-53107=03=7F852002-50638=01CVWar=
dAdmission=01sch5349637YeYe852002-50638sch5353250eYe852002-50638sch534964=
6eYe852002-50638=03sch5353277eYe852002-50638=03=7F852014-10681=01CVWardAd=
missionndsch5505923YeYe852014-10681sch5509332eYe852014-10681sch5505939eYe=
852014-10681=03sch5509343eYe852014-10681=03=7F852002-50038=01CVWardAdmiss=
ion=01sch5176776YeYe852002-50038sch5179947eYe852002-50038sch5176812eYe852=
002-50038=03sch5179956eYe852002-50038=03=7F852014-51482=02CVWardAdmission=
assch6233206YeYe852014-51482sch6237339eYe852014-51482sch6233244eYe852014-=
51482=03sch6237357eYe852014-51482=03=7F852002-52844=01CVWardAdmissionndsc=
h6121959YeYe852002-52844sch6126655eYe852002-52844sch6121964eYe852002-5284=
4=03sch6126664eYe852002-52844=03=7F852002-20042=01CVWardAdmission=01sch53=
53939YeYe852002-20042sch5353937eYe852002-20042sch5353909eYe852002-20042=03=
sch5353924eYe852002-20042=03=7F852002-40083=01CVWardAdmission=01sch480614=
0YeYe852002-40083sch4808820eYe852002-40083sch4806241eYe852002-40083=03sch=
4808847eYe852002-40083=03=7F852002-51101=01CVWardAdmissionndsch5129032YeY=
e852002-51101sch5132738=16Ye852002-51101p=7Fsch5129045eYe852002-51101=03s=
ch5132742eYe852002-51101=03=7F=7F=7F=7F=7F=7F=7F=7F=7F=7F=7F=7F=7F=7F=7F=7F=
=7F=7F852014-51255=01CVWardAdmissionassch5584275YeYe852014-51255sch558717=
6eYe852014-51255sch5584310eYe852014-51255=03sch5587196eYe852014-51255=03=7F=
852002-51554=02CVWardAdmissionassch5682125YeYe852002-51554sch5684675eYe85=
2002-51554sch5682132eYe852002-51554=03sch5684688eYe852002-51554=03=7F8520=
13-50201=01CVWardAdmissionndsch5390674YeYe852013-50201sch5394514eYe852013=
-50201sch5390700eYe852013-50201=03sch5394547eYe852013-50201=18=7F=03=7F=7F=
=7F=7F=7F=7F=7F=7F=7F=7F=7F=7F=7F=7F=7F=7F=7F=7F=7F=7F852002-51275=01CVWa=
rdAdmissionndsch5358492YeYe852002-51275sch5361125eYe852002-51275sch535851=
4eYe852002-51275=03sch5361145eYe852002-51275=03=7F852002-10360=01CVWardAd=
mission=01sch5428331YeYe852002-10360sch531521=05eYe852002-10360sch5428402=
eYe852002-10360=03sch5431570eYe852002-10360=03=7F852002-50659=03CVWardAdm=
ission=01sch5928154YeYe852002-50659sch5930611eYe852002-50659sch5928181eYe=
852002-50659=03sch5930621eYe852002-50659=03=7F852014-10204=01CVWardAdmiss=
ionndsch4884994YeYe852014-10204sch4888217eYe852014-10204sch4885082eYe8520=
14-10204=03sch4888196eYe852014-10204=03=7F852002-51564=01CVWardAdmissiona=
ssch6184488YeYe852002-51564sch6189108eYe852002-51564sch6184535eYe852002-5=
1564=18=7F=03sch6189132=03Ye852002-51564p=7F=03=7F=7F=7F=7F=7F=7F=18=7F=7F=
=7F=7F=7F=7F=7F=7F=7F=7F=7F=7F=7F=7F=7F=7F=7F=7F=7F=7F=7F852002-53189=01C=
VWardAdmissionndsch5816486YeYe852002-53189sch5818985eYe852002-53189sch581=
6516=08Ye852002-53189p=7F=03sch5818998eYe852002-53189=03=7F=7F=7F=7F=7Fp=7F=
=7F=7F=7F=7F=7F=7F=7F=7F=7F=7F=7F=7F=7F=7F852002-53075=01CVWardAdmissionn=
dsch6062208YeYe852002-53075sch6066500eYe852002-53075sch6062218eYe852002-5=
3075=03sch6066523eYe852002-53075=03=7F852002-10674=01CVWardAdmission=01sc=
h4978282YeYe852002-10674sch4981772eYe852002-10674=18=7Fsch4978285eYe85200=
2-10674=03sch4981795eYe852002-10674=18=7F=03=7F=7F=7F=7F=7F=7F=7F=7F=7F=7F=
=7F=7F=7F=7F=7F=7F=7F=7F=7F=7F=7F=7F=7F=7F=7F=7F=7F852014-50598=01CVWardA=
dmissionassch4864129YeYe852014-50598sch4867157eYe852014-50598sch4864131eY=
e852014-50598=03sch4867143eYe852014-50598=03=7F852002-51463=01CVWardAdmis=
sionassch5491851YeYe852002-51463sch5495370eYe852002-51463sch5491861eYe852=
002-51463=03sch5495387eYe852002-51463=03=7F852014-51787=01CVWardAdmission=
assch5176769YeYe852014-51787sch5179954eYe852014-51787=18=7Fsch5176827eYe8=
52014-51787=03sch5179959eYe852014-51787=03=7F=7F=7F=7F=7F=7F=7F=7F=7F=7F=7F=
=7F=7F=7F=7F=7F=7F=7F852013-52765=01CVWardAdmissionndsch6013591YeYe852013=
-52765sch6016491eYe852013-52765sch6013609eYe852013-52765=03sch6016497eYe8=
52013-52765=03=7F852014-53566=01CVWardAdmission=BAJsch5842123YeYe852014-5=
3566sch5845152eYe852014-53566sch5842137eYe852014-53566=03sch5845156eYe852=
014-53566=03=7F852002-52389=01CVWardAdmissionassch4992087YeYe852002-52389=
sch4995758eYe852002-52389sch4992115eYe852002-52389=18=7F=03sch4995774eYe8=
52002-52389=03=7F=7F=7F=7F=7F=18=7F=7F=7F=7F=7F=7F=7F=7F=7F=7F=7F=7F=7F=7F=
=7F852014-10448=01CVWardAdmissionndsch5034062YeYe852014-10448sch5037347eY=
e852014-10448sch5034069eYe852014-10448=18=7F=03sch5037327eYe852014-10448=03=
=7F=7F=7F=7F=7F=18=7F=7F=7F=7F=7F=7F=7F=7F=7F=7F=7F=7F=7F=7F=7F852002-520=
51=01CVWardAdmissionndsch5349634YeYe852002-52051=18=7Fsch5353257eYe852002=
-52051sch5349644eYe852002-52051=03sch5353264eYe852002-52051=03=7F=7F=7F=7F=
=7F=7F=7F=7F=7F=7F=7F=7F=7F=7F=7F=7F=7F=7F=7F852002-10396=01CVWardAdmissi=
on=02sch5224761YeYe852002-10396sch5227590eYe852002-10396sch5224784eYe8520=
02-10396=03sch5227621eYe852002-10396=03=7F852013-30043=01CVWardAdmissionn=
dsch4157627YeYe852013-30043sch4160265eYe852013-30043sch4157650eYe852013-3=
0043=03sch4160276eYe852013-30043=03=7F852002-51454=02CVWardAdmissionassch=
5805720YeYe852002-51454sch5810418eYe852002-51454sch5805731eYe852002-51454=
=03sch5810440eYe852002-51454=18=7F=03=7F=7F=7F=7F=7F=7F=7F=7F=7F=7F=7F=7F=
=7F=7F=7F=7F=7F=7F=7F=7F852013-50041=01CVWardAdmissionndsch5734128YeYe852=
013-50041sch5737580eYe852013-50041sch5734133eYe852013-50041=03sch5737588e=
Ye852013-50041=03=7F852002-10029=01CVWardAdmission=01sch5224772Y"Ye852002=
-10029p=7Fsch5227611eYe852002-10029sch5224788eYe852002-10029=03sch5227618=
eYe852002-10029=03=7F=7F=7F=7F=7F=7F=7F=7F=7F=7F=7F=7F=7F=7F=7F=7F=7F=7F=7F=
852002-51394=01CVWardAdmissionassch5912538YeYe852002-51394sch5915647eYe85=
2002-51394sch5912550eYe852002-51394=03sch5915661eYe852002-51394=03=7F8520=
13-51410=01CVWardAdmissionndsch4837414YeYe852013-51410sch4838419eYe852013=
-51410sch4837411eYe852013-51410=EE=FF=FF=7FH=7F=EE=FF=FF=7F=03sch4838402e=
Ye852013-51410=03=7F=7F=7F=7F=7F=7F=7F=7F=7F=7F=7F=7F=7F=7F=7F=7F=7F=7F=7F=
=7F=7F=7F852002-50930=01CVWardAdmissionndsch5159219YeYe852002-50930sch516=
1898eYe852002-50930sch5159256eYe852002-50930=03sch5161911eYe852002-50930=03=
=7F852002-52162=01CVWardAdmissionndsch5712856YeYe852002-52162sch5715334eY=
e852002-52162sch5712887eYe852002-52162=03sch5715360eYe852002-52162=03=7F8=
52014-10206=01CVWardAdmissionndsch5006593YeYe852014-10206sch5010073eYe852=
014-10206sch5006607eYe852014-10206=03sch5010014eYe852014-10206=03=7F85201=
4-53028=01CVWardAdmission=1DKsch5985323YeYe852014-53028=18=7Fsch5988040eY=
e852014-53028sch5985328eYe852014-53028=03sch5988058eYe852014-53028=03=7F=7F=
=7F=7F=7F=7F=7F=7F=7F=7F=7F=7F=7F=7F=7F=7F=7F=7F=7F852002-51695=01CVWardA=
dmissionassch5383426YeYe852002-51695sch5383401=10Ye852002-51695p=7Fsch538=
3453eYe852002-51695=03sch5383448eYe852002-51695=03=7F=7F=7F=7F=7F=7F=7F=7F=
=7F=7F=7F=7F=7F=7F=7F=7F=7F=7F852013-50127=02CVWardAdmissionndsch6131821Y=
eYe852013-50127sch6134977eYe852013-50127sch6131852eYe852013-50127=03sch61=
35004eYe852013-50127=03=7F852014-50316=02CVWardAdmissionassch6226988YeYe8=
52014-50316sch6230116eYe852014-50316sch6227029eYe852014-50316=03sch623013=
0eYe852014-50316=03=7F852013-51886=01CVWardAdmissionassch5428356YeYe85201=
3-51886sch5431512eYe852013-51886sch5428379=1AYe852013-51886p=7F=03sch5431=
550eYe852013-51886=03=7F=7F=7F=7F=7Fp=7F=7F=7F=7F=7F=7F=7F=7F=7F=7F=7F=7F=
=7F=7F=7F852002-50785=01CVWardAdmissionndsch4876768YeYe852002-50785sch488=
0519eYe852002-50785sch47876772eYe852002-50785=03sch4880528eYe852002-50785=
=03=7F852014-51143=01CVWardAdmissionassch5276857YeYe852014-51143sch527911=
3eYe852014-51143NeNe852014-51143=F2=FF=FF=7F=F2=FF=FF=7Fh=7Fh=7Fh=7F=F2=FF=
=FF=7F=03sch5279100eYe852014-51143=03=7F=7F=7F=7F=7F=7F=7F=7F=7F=7F=7F=7F=
h=7F=7F=7F=7F=7F=7F=7F=7F=7F=7F=7F=7F=7F=7F=7F=7F=7F=7F=7F=7F=7F=7F=7F=7F=
=7F=7F=7F=7F852002-52243=01CVWardAdmissionndsch4859100YeYe852002-52243sch=
4861571eYe852002-52243sch489113eYe852002-52243=03sch4861567eYe852002-5224=
3=03=7F852002-51822=01CVWardAdmissionassch5239414YeYe852002-51822sch52423=
84eYe852002-51822sch5239442eYe852002-51822=03sch5242398eYe852002-51822=03=
=7F852013-50200=01CVWardAdmissionndsch4784779YeYe852013-50200sch4788345eY=
e852013-50200sch4784771eYe852013-50200=03sch4788359eYe852013-50200=03=7F8=
52013-53157=01CVWardAdmissionndsch5500833YeYe852013-53157sch5503363eYe852=
013-53157sch5500851eYe852013-53157=03sch5503377eYe852013-53157=03=7F85200=
2-52430=01CVWardAdmissionassch5349629YeYe852002-52430sch5353261eYe852002-=
52430sch5349647eYe852002-52430=03sch5353266eYe852002-52430=03=7F852014-51=
525=01CVWardAdmissionassch4770752YeYe852014-51525sch4774535eYe852014-5152=
5sch4770758eYe852014-51525=03sch4774535eYe852014-51525=03=7F852002-51311=01=
CVWardAdmissionndsch5029068YeYe852002-51311sch5031576eYe852002-51311sch50=
29093eYe852002-51311=03sch5031592eYe852002-51311=03=7F852002-52479=01CVWa=
rdAdmissionassch5486788YeYe852002-52479sch5489062eYe852002-52479sch548679=
0eYe852002-52479=03sch5489084eYe852002-52479=03=7F852013-51882=01CVWardAd=
missionassch6243561YeYe852013-51882sch6246285eYe852013-51882=18=7Fsch6243=
680eYe852013-51882=03sch6246361eYe852013-51882=03=7F=7F=7F=7F=7F=7F=7F=7F=
=7F=7F=7F=7F=7F=7F=7F=7F=7F=7F852013-50649=01CVWardAdmissionassch5095595Y=
eYe852013-50649sch5097880eYe852013-50649sch5095604eYe852013-50649=03sch50=
97879eYe852013-50649=03=7F852002-20022=01CVWardAdmission=01sch5426172YeYe=
852002-20022sch5426175eYe852002-20022sch5426193eYe852002-20022=03sch54261=
98eYe852002-20022=03=7F852013-52284=01CVWardAdmissionassch5171129YeYe8520=
13-52284sch5174107eYe852013-52284sch5171160eYe852013-52284=03sch5174125eY=
e852013-52284=03=7F852002-30049=01CVWardAdmission=01sch5100318YeYe852002-=
30049sch5103904eYe852002-30049sch5100357eYe852002-30049=03sch5103907eYe85=
2002-30049=03=7F852002-40072=02CVWardAdmission=01sch5006602YeYe852002-400=
72sch5010062eYe852002-40072sch5006611eYe852002-40072=03sch5010046eYe85200=
2-40072=03=7F852002-50208=03CVWardAdmission=01sch6243698YeYe852002-50208s=
ch6246323eYe852002-50208sch6243698eYe852002-50208=03sch6246366eYe852002-5=
0208=01=80?=01=03=80?=7F=7F=7F=80?=80?=80?=80?=80?=80?=80?=7F=7F=7F=7F=7F=
=80?=80?=80?=80?=80?=80?=7F852002-50754=01CVWardAdmissiona=01sch5197541Ye=
Ye852002-50754sch5200084eYe852002-50754sch5197575eYe852002-50754=03sch520=
0081eYe852002-50754=03=7F852002-20067=01CVWardAdmission=01sch4876750YeYe8=
52002-20067sch4880517eYe852002-20067sch4876752eYe852002-20067=03sch488053=
2eYe852002-20067=03=7F852002-51124=01CVWardAdmissionndsch5263569YeYe85200=
2-51124sch5266246eYe852002-51124sch5263578=1AYe852002-51124=80?=80?=03sch=
5266259eYe852002-51124=03=80?=80?=80?=7F=80?=80?=80?=7F=80?=7F=80?=7F=80?=
=7F=7F=7F=80?=80?=80?=80?=80?=7F852014-51731=01CVWardAdmissionassch604790=
0YeYe852014-51731sch6051809eYe852014-51731sch6047876eYe852014-51731=03sch=
6051815eYe852014-51731=03=7F852014-50430=01CVWardAdmissionassch4798074YeY=
e852014-50430sch4801485eYe852014-50430sch4798050eYe852014-50430=03sch4801=
482eYe852014-50430=03=7F852002-51974=01CVWardAdmissionndsch5344196YeYe852=
002-51974sch5344179eYe852002-51974sch5344129eYe852002-51974=03sch5344160e=
Ye852002-51974=03=7F852002-51613=02CVWardAdmissionassch5598492YeYe852002-=
51613sch5600831eYe852002-51613sch5598513eYe852002-51613=03sch5600810eYe85=
2002-51613=03=7F852002-40044=02CVWardAdmission=01sch5734124YeYe852002-400=
44sch5737583eYe852002-40044sch5734137eYe852002-40044=03sch5737586eYe85200=
2-40044=03=7F852002-53292=01CVWardAdmissionndsch5363528YeYe852002-53292sc=
h5367140eYe852002-53292sch5363584eYe852002-53292=03sch5367168eYe852002-53=
292=03=7F852002-50466=01CVWardAdmission=01sch4806083YeYe852002-50466sch48=
08823eYe852002-50466sch4806303eYe852002-50466=03sch4808851eYe852002-50466=
=03=7F852002-50819=01CVWardAdmissionndsch5337187YeYe852002-50819sch534084=
7eYe852002-50819=18=7Fsch5337230eYe852002-50819=03sch5340858eYe852002-508=
19=03=7F=7F=7F=7F=7F=7F=7F=7F=7F=7F=7F=7F=7F=7F=7F=7F=7F=7F852002-51061=01=
CVWardAdmissionndsch5377235YeYe852002-51061sch5381132eYe852002-51061sch53=
77249eYe852002-51061=03sch5381159eYe852002-51061=03=7F852002-10540=01CVWa=
rdAdmission=01sch5202650YeYe852002-10540sch5205709eYe852002-10540sch52026=
76eYe852002-10540=03sch5205695eYe852002-10540=03=7F852002-52315=02CVWardA=
dmissionassch6138008YeYe852002-52315sch6142716eYe852002-52315sch6138060eY=
e852002-52315=03sch6142719eYe852002-52315=03=7F852014-53705=02CVWardAdmis=
sionsisch6233216YeYe852014-53705sch6237341eYe852014-53705sch6233254eYe852=
014-53705=03sch6237356eYe852014-53705=03=7F852002-53047=01CVWardAdmission=
ndsch5772879YeYe852002-53047sch5775582eYe852002-53047sch5772887eYe852002-=
53047=03sch5775599eYe852002-53047=03=7F852002-53323=01CVWardAdmissionndsc=
h5657251YeYe852002-53323sch5661137eYe852002-53323sch5657263eYe852002-5332=
3=03sch5661147eYe852002-53323=03=7F852014-10208=01CVWardAdmissionndsch529=
5773Y
 =
Ye852014-10208p=7Fsch5299155eYe852014-10208sch5295810eYe852014-10208=03sc=
h5299151eYe852014-10208=03=7F=7F=7F=7F=7F=7F=7F=7F=7F=7F=7F=7F=7F=7F=7F=7F=
=7F=7F=7F852013-10292=01CVWardAdmissionndsch5390658YeYe852013-10292sch539=
4503eYe852013-10292sch5390705eYe852013-10292=03sch5394536eYe852013-10292=03=
=7F852002-51157=01CVWardAdmissionndsch5428341YeYe852002-51157sch5431532eY=
e852002-51157sch5428366eYe852002-51157=03sch5431571eYe852002-51157=03=7F8=
52014-50369=01CVWardAdmissionassch5224758YeYe852014-50369sch5227596eYe852=
014-50369sch5224780eYe852014-50369=03sch5227628eYe852014-50369=03=7F85200=
2-10407=01CVWardAdmission=01sch6131841YeYe852002-10407sch6134984eYe852002=
-10407sch6131858eYe852002-10407=03sch6135012eYe852002-10407=03=7F852002-5=
3140=01CVWardAdmissionndsch5440362YeYe852002-53140sch5440358eYe852002-531=
40sch5440378eYe852002-53140=03sch5440402eYe852002-53140=03=7F852002-51361=
=02CVWardAdmissionndsch5372314YeYe852002-51361sch5375028eYe852002-51361sc=
h5372353eYe852002-51361=03sch5375059eYe852002-51361=03=7F852002-51972=01C=
VWardAdmissionndsch5941887YeYe852002-51972sch5944382eYe852002-51972sch594=
1974eYe852002-51972=03sch5944427eYe852002-51972=03=7F852002-50941=01CVWar=
dAdmissionndsch6226973YeYe852002-50941sch6230083eYe852002-50941sch6227035=
eYe852002-50941=18=7F=03sch6230124eYe852002-50941=03=7F=7F=7F=7F=7F=18=7F=
=7F=7F=7F=7F=7F=7F=7F=7F=7F=7F=7F=7F=7F=7F852002-50457=01CVWardAdmission=02=
sch5728560YeYe852002-50457sch5731240eYe852002-50457sch5728570eYe852002-50=
457=03sch5731248eYe852002-50457=03=7F852002-40072=01CVWardAdmission=01sch=
4494576YeYe852002-40072sch4495570eYe852002-40072sch4494555eYe852002-40072=
=18=7F=03sch4495580eYe852002-40072=03=7F=7F=7F=7F=7F=18=7F=7F=7F=7F=7F=7F=
=7F=7F=7F=7F=7F=7F=7F=7F=7F852014-51907=01CVWardAdmissionassch5318084YeYe=
852014-51907sch5691600eYe852014-51907sch5318117eYe852014-51907=03sch56916=
06eYe852014-51907=03=7F852002-53530=01CVWardAdmissionassch6200134YeYe8520=
02-53530sch6204730eYe852002-53530sch6200176eYe852002-53530=03sch6204761eY=
e852002-53530=03=7F852014-51775=01CVWardAdmissionassch5778035YeYe852014-5=
1775sch5783080eYe852014-51775sch5778058eYe852014-51775=03sch5783101eYe852=
014-51775=03=7F852014-50430=03CVWardAdmissionassch5941880YeYe852014-50430=
sch5944386eYe852014-50430sch5941958eYe852014-50430=03sch5944401eYe852014-=
50430=03=7F852002-10318=01CVWardAdmission=01sch4845940YeYe852002-10318sch=
4848314eYe852002-10318sch4845932=0EYe852002-10318p=7F=03sch4848304eYe8520=
02-10318=03=7F=7F=7F=7F=7Fp=7F=7F=7F=7F=7F=7F=7F=7F=7F=7F=7F=7F=7F=7F=7F8=
52013-10514=01CVWardAdmissionndsch6099221YeYe852013-10514sch6102657eYe852=
013-10514sch6099257eYe852013-10514=03sch6102675eYe852013-10514=03=7F85200=
2-53177=01CVWardAdmissionndsch6194442YeYe852002-53177sch6197065eYe852002-=
53177sch6194467eYe852002-53177=03sch6197106eYe852002-53177=03=7F852014-51=
905=02CVWardAdmissionassch5885196YeYe852014-51905sch5885368eYe852014-5190=
5sch5882215eYe852014-51905=03sch5885395eYe852014-51905=03=7F852002-50817=02=
CVWardAdmissionndsch5331719YeYe852002-50817sch5334737eYe852002-50817sch53=
31687eYe852002-50817=03sch5334744eYe852002-50817=03=7F852014-50263=02CVWa=
rdAdmissionassch5404610YeYe852014-50263=18=7Fsch5408398eYe852014-50263sch=
5404653eYe852014-50263=03sch5408411eYe852014-50263=03=7F=7F=7F=7F=7F=7F=7F=
=7F=7F=7F=7F=7F=7F=7F=7F=7F=7F=7F=7F852002-50345=01CVWardAdmission=01SCH4=
711236YeYe852002-50345SCH4714661eYe852002-50345SCH4711223eYe852002-50345=18=
=7F=03SCH4714667eYe852002-50345=03=7F=7F=7F=7F=7F=18=7F=7F=7F=7F=7F=7F=7F=
=7F=7F=7F=7F=7F=7F=7F=7F852014-50516=01CVWardAdmissionassch5548229YeYe852=
014-50516sch5551613eYe852014-50516sch5548248eYe852014-50516=03sch5551621e=
Ye852014-50516=03=7F852013-30038=01CVWardAdmissionndsch5696899YeYe852013-=
30038sch5700084eYe852013-30038sch5696919eYe852013-30038=18=7F=03sch570010=
2eYe852013-30038=03=7F=7F=7F=7F=7F=18=7F=7F=7F=7F=7F=7F=7F=7F=7F=7F=7F=7F=
=7F=7F=7F852002-40067=01CVWardAdmission=01sch5295777YeYe852002-40067sch52=
99162eYe852002-40067sch5295795eYe852002-40067=03sch5299146eYe852002-40067=
=03=7F852002-10295=02CVWardAdmission=01sch6148624YeYe852002-10295sch61519=
83eYe852002-10295sch6148601eYe852002-10295=03sch6152008eYe852002-10295=03=
=7F852002-50761=01CVWardAdmissionassch6138033YeYe852002-50761sch6142705eY=
e852002-50761sch6138056eYe852002-50761=03sch6142730eYe852002-50761=03=7F8=
52002-10246=01CVWardAdmission=01sch5230440YeYe852002-10246sch5233896eYe85=
2002-10246sch5230479eYe852002-10246=03sch5233934eYe852002-10246=03=7F8520=
02-52090=01CVWardAdmissionndsch5192273YeYe852002-52090sch5192289eYe852002=
-52090sch5192277eYe852002-52090=03sch5192299eYe852002-52090=03=7F852013-5=
0543=02CVWardAdmissionassch5250859YeYe852013-50543sch5253203eYe852013-505=
43sch5250839eYe852013-50543=03sch5253234eYe852013-50543=03=7F852002-53580=
=01CVWardAdmissionassch6226963YeYe852002-53580sch6230121eYe852002-53580sc=
h6227013eYe852002-53580=18=7F=03sch6230142eYe852002-53580=03=7F=7F=7F=7F=7F=
=18=7F=7F=7F=7F=7F=7F=7F=7F=7F=7F=7F=7F=7F=7F=7F852002-50613=01CVWardAdmi=
ssion=01sch5276859YeYe852002-50613sch5279111eYe852002-50613sch5276848eYe8=
52002-50613=03sch5279108eYe852002-50613=03=7F852013-51659=01CVWardAdmissi=
onassch6243572YeYe852013-51659sch6246291eYe852013-51659sch6243659eYe85201=
3-51659=03sch6246327eYe852013-51659=03=7F852002-50262=01CVWardAdmission=01=
sch5006584YeYe852002-50262=18=7Fsch5010070eYe852002-50262sch5006614eYe852=
002-50262=03sch5010044eYe852002-50262=03=7F=7F=7F=7F=7F=7F=7F=7F=7F=7F=7F=
=7F=7F=7F=7F=7F=7F=7F=7F852002-52726=01CVWardAdmissionndsch5608936YeYe852=
002-52726sch5610995eYe852002-52726sch5608951eYe852002-52726=03sch5611007e=
Ye852002-52726=03=7F852014-50382=01CVWardAdmissionassch4864112YeYe852014-=
50382sch4867151eYe852014-50382sch4864113eYe852014-50382=03sch4867167eYe85=
2014-50382=03=7F852002-20015=03CVWardAdmission=01sch5575598YeYe852002-200=
15=18=7Fsch5579160eYe852002-20015sch5575591eYe852002-20015=03sch5579169eY=
e852002-20015=03=7F=7F=7F=7F=7F=7F=7F=7F=7F=7F=7F=7F=7F=7F=7F=7F=7F=7F=7F=
852002-50346=02CVWardAdmission=01sch6194433YeYe852002-50346sch6197046eYe8=
52002-50346sch6194489eYe852002-50346=03sch6197076eYe852002-50346=03=7F852=
014-50255=01CVWardAdmissionndsch5637390YeYe852014-50255sch5639924eYe85201=
4-50255sch5637395eYe852014-50255=03sch5639931=15Ye852014-50255p=7F=03=7F=7F=
=7F=7F=7F=7F=7F=7F=7F=7F=7F=7F=7F=7F=7F=7F=7F=7F=7F=7F852014-53397=01CVWa=
rdAdmissionTKsch5584283YeYe852014-53397sch5587180eYe852014-53397sch558431=
3eYe852014-53397=03sch5587184eYe852014-53397=03=7F852002-52982=01CVWardAd=
missionndsch5542814YeYe852002-52982sch5548244eYe852002-52982sch5542775eYe=
852002-52982=03sch5548279eYe852002-52982=03=7F852002-53663=01CVWardAdmiss=
ionassch5192267YeYe852002-53663sch5192284eYe852002-53663sch5192276eYe8520=
02-53663=03sch5192297eYe852002-53663=03=7F852002-52428=01CVWardAdmissiona=
ssch5202658/YeYe852002-52428sch5205703eYe852002-52428sch5202671eYe852002-=
52428=03sch5205698eYe852002-52428=03=7F852014-50432=02CVWardAdmissionassc=
h5947139YeYe852014-50432sch5951358eYe852014-50432sch5947145eYe852014-5043=
2=18=7F=03sch5951368eYe852014-50432=03=7F=7F=7F=7F=7F=18=7F=7F=7F=7F=7F=7F=
=7F=7F=7F=7F=7F=7F=7F=7F=7F852002-50987=01CVWardAdmissionndsch5109323YeYe=
852002-50987sch5112438eYe852002-50987sch5109332=02Ye852002-50987p=7F=03sc=
h5112415eYe852002-50987=03=7F=7F=7F=7F=7Fp=7F=7F=7F=7F=7F=7F=7F=7F=7F=7F=7F=
=7F=7F=7F=7F852013-10331=01CVWardAdmissionndsch6243608YeYe852013-10331sch=
6246294eYe852013-10331sch6243688eYe852013-10331=03sch6246356eYe852013-103=
31=03=7F852014-10585=01CVWardAdmissionassch5385887YeYe852014-10585sch5388=
064eYe852014-10585sch5385911eYe852014-10585=18=7F=03sch5388097eYe852014-1=
0585=03=7F=7F=7F=7F=7F=18=7F=7F=7F=7F=7F=7F=7F=7F=7F=7F=7F=7F=7F=7F=7F852=
002-52628=01CVWardAdmissionassch5202666YeYe852002-52628sch5205712eYe85200=
2-52628sch5202670eYe852002-52628=18=7F=03sch5205691eYe852002-52628=03=7F=7F=
=7F=7F=7F=18=7F=7F=7F=7F=7F=7F=7F=7F=7F=7F=7F=7F=7F=7F=7F852002-51047=01C=
VWardAdmissionndsch5520277YeYe852002-51047sch5523410eYe852002-51047sch552=
0330eYe852002-51047=03sch5523420eYe852002-51047=03=7F852014-51144=02CVWar=
dAdmissionassch5657257YeYe852014-51144sch56611387eYe852014-51144sch565727=
3eYe852014-51144=03sch5661150eYe852014-51144=03=7F852002-52413=01CVWardAd=
missionassch5742759YeYe852002-52413sch5745871eYe852002-52413sch5742786eYe=
852002-52413=03sch5745874eYe852002-52413=03=7F852013-10155=02CVWardAdmiss=
ionndsch5109315YeYe852013-10155sch5112434eYe852013-10155sch5109336eYe8520=
13-10155=18=7F=03sch5112429eYe852013-10155=03=7F=7F=7F=7F=7F=18=7F=7F=7F=7F=
=7F=7F=7F=7F=7F=7F=7F=7F=7F=7F=7F852014-50483=01CVWardAdmissionassch55341=
70YeYe852014-50483sch5537489eYe852014-50483sch5534179eYe852014-50483=03sc=
h5537509eYe852014-50483=03=7F852002-10379=01CVWardAdmission=01sch5584295Y=
eYe852002-10379sch5587172eYe852002-10379sch5584320=0CYe852002-10379p=7F=03=
sch5587189eYe852002-10379=03=7F=7F=7F=7F=7Fp=7F=7F=7F=7F=7F=7F=7F=7F=7F=7F=
=7F=7F=7F=7F=7F852002-10615=02CVWardAdmission=01sch5703207YeYe852002-1061=
5sch5707436eYe852002-10615sch5703221eYe852002-10615=03sch5707449eYe852002=
-10615=03=7F852013-50238=01CVWardAdmissionndsch5999086YeYe852013-50238sch=
6001564eYe852013-50238sch5999090eYe852013-50238=03sch6001575eYe852013-502=
38=03=7F852013-51657=01CVWardAdmissionassch5742777YeYe852013-51657sch5745=
84=05eYe852013-51657sch5742779eYe852013-51657=03sch5745852eYe852013-51657=
=03=7F852002-51244=01CVWardAdmissionndsch5129027YeYe852002-51244sch513273=
4=0FYe852002-51244p=7Fsch5129051eYe852002-51244=03sch5132740=16Ye852002-5=
1244p=7F=03=7F=7F=7F=7F=7F=7F=7F=7F=7F=7F=7F=7F=7F=7F=7F=7F=7F=7F=7F=7F=7F=
=7F=7F=7F=7F=7F=7F852013-51538=01CVWardAdmissionassch5990659YeYe852013-51=
538sch5994181eYe852013-51538sch5990674eYe852013-51538=03sch5994190eYe8520=
13-51538=03=7F852002-40041=01CVWardAdmission=01sch5295779YeYe852002-40041=
sch5299164eYe852002-40041sch5295802eYe852002-40041=03sch5299152eYe852002-=
40041=03=7F852002-20037=01CVWardAdmission=02sch4631883YeYe852002-20037sch=
4634576eYe852002-20037sch4631934eYe852002-20037=03sch4634573eYe852002-200=
37=03=7F852002-50787=03CVWardAdmissionndsch6233212YeYe852002-50787sch6237=
343eYe852002-50787sch6233247eYe852002-50787=01=80?=01=03sch6237366eYe8520=
02-50787=03=80?=7F=7F=7F=80?=80?=80?=80?=80?=80?=80?=80?=7F=7F=7F=7F=7F=7F=
=80?=80?=80?=80?=80?=80?=7F852002-51295=01CVWardAdmissionndsch5331732YeYe=
852002-51295sch5334738eYe852002-51295sch5331691eYe852002-51295=03sch53347=
51eYe852002-51295=03=7F852013-51644=01CVWardAdmissionassch4687236YeYe8520=
13-51644=18=7Fsch4689794eYe852013-51644sch4687245eYe852013-51644=03sch468=
9789eYe852013-51644=03=7F=7F=7F=7F=7F=7F=7F=7F=7F=7F=7F=7F=7F=7F=7F=7F=7F=
=7F=7F852013-51611=01CVWardAdmissionassch5255783YeYe852013-51611sch525876=
7eYe852013-51611sch5255793eYe852013-51611=03sch5258755eYe852013-51611=03=7F=
852002-53056=01CVWardAdmissionndsch6121940YeYe852002-53056sch6126642eYe85=
2002-53056sch6121971eYe852002-53056=03sch6126661eYe852002-53056=03=7F8520=
02-10500=01CVWardAdmission=01sch4444207YeYe852002-10500sch4448334eYe85200=
2-10500sch4444214eYe852002-10500=03sch4448327eYe852002-10500=03=7F852002-=
50929=01CVWardAdmissionndsch5020329YeYe852002-50929sch5024001eYe852002-50=
929=01=18=7Fsch5020346eYe852002-50929=03sch5024002eYe852002-50929=03=7F=7F=
=7F=7F=80?=7F=7F=7F=7F=7F=7F=7F=7F=7F=7F=80?=7F=7F=7F=7F852002-10567=01CV=
WardAdmission=01sch5500846YeYe852002-10567sch5503369eYe852002-10567Nee852=
002-10567=F2=FF=FF=7F=F2=FF=FF=7Fh=7Fh=7Fh=7F=F2=FF=FF=7F=03sch5503381eYe=
852002-10567=03=7F=7F=7F=7F=7F=7F=7F=7F=7F=7F=7F=7Fh=7F=7F=7F=7F=7F=7F=7F=
=7F=7F=7F=7F=7F=7F=7F=7F=7F=7F=7F=7F=7F=7F=7F=7F=7F=7F=7F=7F=7F852002-530=
53=01CVWardAdmissionndsch5426158YeYe852002-53053sch5426168eYe852002-53053=
sch5426184eYe852002-53053=03sch5426201eYe852002-53053=03=7F852002-51130=01=
CVWardAdmissionndsch4806168YeYe852002-51130sch4808825eYe852002-51130=18=7F=
sch4806295eYe852002-51130=03sch45808853eYe852002-51130=03=7F=7F=7F=7F=7F=7F=
=7F=7F=7F=7F=7F=7F=7F=7F=7F=7F=7F=7F852002-51286=01CVWardAdmissionndsch53=
63505YeYe852002-51286sch5367136eYe852002-51286sch5363574eYe852002-51286=03=
sch5367160eYe852002-51286=03=7F852002-50529=01CVWardAdmission=03sch511503=
0YeYe852002-50529=18=7Fsch5118689eYe852002-50529sch5115037eYe852002-50529=
=03sch5118670eYe852002-50529=03=7F=7F=7F=7F=7F=7F=7F=7F=7F=7F=7F=7F=7F=7F=
=7F=7F=7F=7F=7F852002-51970=02CVWardAdmissionndsch6033538YeYe852002-51970=
sch6037499eYe852002-51970sch6033546eYe852002-51970=03sch6037531eYe852002-=
51970=03=7F852002-53288=02CVWardAdmissionndsch6138040YeYe852002-53288sch6=
142708eYe852002-53288sch6138050eYe852002-53288=03sch6142726eYe852002-5328=
8=03=7F852002-50771=01CVWardAdmissionassch5642363YeYe852002-50771sch56460=
03eYe852002-50771sch5642371eYe852002-50771=03sch5646022eYe852002-50771=03=
=7F852002-50983=01CVWardAdmissionndsch4793101YeYe852002-50983sch4796381eY=
e852002-50983sch4793123eYe852002-50983=03sch4796378eYe852002-50983=03=7F8=
52013-52210=01CVWardAdmissionassch5377230YeYe852013-52210sch5381148eYe852=
013-52210sch5377244eYe852013-52210=03sch5381155eYe852013-52210=03=7F85201=
4-10677=01CVWardAdmissionndsch5642365YeYe852014-10677sch5646007eYe852014-=
10677sch5642373eYe852014-10677=03sch5646016eYe852014-10677=03=7F852002-51=
451=01CVWardAdmissionassch5159229YeYe852002-51451sch5161896eYe852002-5145=
1sch5159251eYe852002-51451=03sch5161907eYe852002-51451=03=7F852013-50504=01=
CVWardAdmissionassch4784756YeYe852013-50504sch4788343eYe852013-50504sch47=
84762eYe852013-50504=03sch4788356eYe852013-50504=03=7F852002-52090=02CVWa=
rdAdmissionndsch6170926YeYe852002-52090sch6176389eYe852002-52090sch601709=
31eYe852002-52090=03sch6176376eYe852002-52090=03=7F852014-53305=01CVWardA=
dmission)Isch5561817Y=0BYe852014-53305=80?=80?sch5565158eYe852014-53305sc=
h5561845eYe852014-53305=03sch5565175eYe852014-53305=03=80?=80?=80?=7F=80?=
=80?=7F=80?=7F=80?=7F=80?=7F=7F=7F=80?=80?=80?=80?=80?=7F852002-50082=01C=
VWardAdmission=01sch4798071YeYe852002-50082sch4801479eYe852002-50082sch47=
9045eeYe852002-50082=03sch4801478eYe852002-50082=03=7F852002-52595=01CVWa=
rdAdmissionassch5399601YeYe852002-52595sch5402336eYe852002-52595sch539964=
3eYe852002-52595=03sch5402343eYe852002-52595=03=7F852002-10008=01CVWardAd=
mission=01sch5042197YeYe852002-10008sch5044913eYe852002-10008=18=7Fsch504=
2191eYe852002-10008=03sch5044937eYe852002-10008=03=7F=7F=7F=7F=7F=7F=7F=7F=
=7F=7F=7F=7F=7F=7F=7F=7F=7F=7F852002-10625=01CVWardAdmission=01sch5337205=
YeYe852002-10625=18=7Fsch5340834eYe852002-10625sch5337233eYe852002-10625=03=
scg5340886eYe852002-10625=03=7F=7F=7F=7F=7F=7F=7F=7F=7F=7F=7F=7F=7F=7F=7F=
=7F=7F=7F=7F852013-51068=01CVWardAdmissionndsch4876755YeYe852013-51068sch=
4880526eYe852013-51068sch4876756eYe852013-51068=03sch4880534eYe852013-510=
68=03=7F852002-51122=01CVWardAdmissionndsch5020326YeYe852002-51122sch5024=
005eYe852002-51122sch5020338eYe852002-51122=03sch5024006eYe852002-51122=03=
=7F852013-50275=02CVWardAdmissionndsch5263564YeYe852013-50275sch5266241eY=
e852013-50275sch5263615eYe852013-50275=03sch5266266eYe852013-50275=03=7F8=
52014-50316=01CVWardAdmissionassch5255821YeYe852014-50316sch5258764eYe852=
014-50316sch5255826eYe852014-50316=03sch5258753eYe852014-50316=03=7F85200=
2-40039=01CVWardAdmission=02sch5263561YeYe852002-40039sch5266249eYe852002=
-40039sch5263601eYe852002-40039=03sch5266258eYe852002-40039=03=7F852013-5=
0068=01CVWardAdmissionndsch5718946YeYe852013-50068sch5723023eYe852013-500=
68sch5718960eYe852013-50068=03sch5723034eYe852013-50068=03=7F852014-10635=
=02CVWardAdmissionndsch48641118YeYe852014-10635=18=7Fsch4867155eYe852014-=
10635sch4864119eYe852014-10635=03sch4867161eYe852014-10635=03=7F=7F=7F=7F=
=7F=7F=7F=7F=7F=7F=7F=7F=7F=7F=7F=7F=7F=7F=7F852002-52060=01CVWardAdmissi=
onndsch5801031YeYe852002-52060sch5803474eYe852002-52060sch5801052eYe85200=
2-52060=03sch5803490eYe852002-52060=03=7F852002-51209=01CVWardAdmissionnd=
sch5440369YeYe852002-51209sch5440352eYe852002-51209sch5440388	=
Ye852002-51209p=7F=03sch5440373eYe852002-51209=03=7F=7F=7F=7F=7Fp=7F=7F=7F=
=7F=7F=7F=7F=7F=7F=7F=7F=7F=7F=7F=7F852002-50929=02CVWardAdmissionndsch55=
75597YeYe852002-50929sch5579152eYe852002-50929sch5575587eYe852002-50929=03=
sch5579174eYe852002-50929=03=7F852013-52772=01CVWardAdmissionndsch5718955=
YeYe852013-52772sch5723024eYe852013-52772sch5719004eYe852013-52772=03sch5=
723047eYe852013-52772=03=7F852014-51590=01CVWardAdmissionndsch5070149YeYe=
852014-51590sch5072418eYe852014-51590SCH5070173eYe852014-51590=03sch50724=
21eYe852014-51590=03=7F852002-51056=01CVWardAdmissionndsch5224767YeYe8520=
02-51056sch5227598eYe852002-51056sch5224775eYe852002-51056=03sch5227623eY=
e852002-51056=03=7F852013-10240=01CVWardAdmissionndsch5477772YeYe852013-1=
0240sch5481079eYe852013-10240sch5477798eYe852013-10240=03sch5481087eYe852=
013-10240=03=7F852002-51156=01CVWardAdmissionndsch5440405Y=0FYe852002-511=
56=01=80?=80?=80?=01sch5440345=11Ye852002-51156=01=80?=80?=80?=01sch54403=
75=0FYe852002-51156=01=80?=80?=80?=01=03sch5440370=11Ye852002-51156=01=80=
?=80?=80?=01=03@@@@@@@@=80@=80@@@=80@=80?@@=80?=80?=80?=80?=80?@=80?=80?=80=
?=80?=80?=80?=80?=80?=80?=80?=80?=80?=80?=80?=80?=80?=80?=80?=80?=80?=80?=
=80?=80?=80?=80?=80?=80?=80?=80?=80?=80?=80?=80?=80?=80?=80?=80?=80?=80?=80=
?=80?=80?=80?852002-53430=01CVWardAdmissionndsch5548240Y
 =
Ye852002-53430=80?=80?sch5551615=15Ye852002-53430=01=80?=80?=80?=01sch554=
8277=11Ye852002-53430=80?=80?=03sch5551622=11Ye852002-53430=80?=80?=03=80=
?=7F=7F=7F=80?=80?@@=80@=80?@@=80?=80?=80?=80?=80?=80?=80?=80?=7F=7F=80?=80=
?=80?=80?=80?=80?=80?=80?=80?=80?=80?=80?=7F=80?=7F=80?=7F=80?=80?=80?=80=
?=80?=80?=80?=80?=80?=80?=80?=80?=80?=80?=7F852002-51270=01CVWardAdmissio=
nndsch6216271Y=18Ye852002-51270=01=80?=80?=80?=01sch6220946eYe852002-5127=
0sch6216312eYe852002-51270=03sch62209679eYe852002-51270=03=80?=7F=7F=7F=80=
?=80?=80?=80?=80?=7F=80?=80?=80?=80?=80?=80?=80?=80?=7F=7F=7F=80?=7F=7F=80=
?=7F=80?=7F=7F=7F=7F=7F=7F=80?=80?=80?=80?=80?=80?=80?=80?=7F852013-10332=
=01CVWardAdmissionndsch4147837Y=1FYe852013-10332=01=80?=80?=80?=01sch4149=
050eYe852013-10332sch4147841eYe852013-10332=03sch4149056eYe852013-10332=03=
=80?=7F=7F=7F=80?=80?=80?=80?=80?=7F=80?=80?=80?=80?=80?=80?=80?=80?=7F=7F=
=7F=80?=7F=7F=80?=7F=80?=7F=7F=7F=7F=7F=7F=80?=80?=80?=80?=80?=80?=80?=80=
?=7F852014-53747=01CVWardAdmissionsch6216281Y=18Ye852014-53747=01=80?=80?=
=80?=01sch6220964&amp;Ye852014-53747=80?=80?sch6216316)Ye852014-53747=80?=
=80?=03sch6220992=19Ye852014-53747=80?=80?=03=80?=7F=7F=7F=80?=80?@@=80@=80=
?@@=80?=80?=80?=80?=80?=80?=80?=80?=80?=7F=7F=80?=80?=80?=80?=7F=80?=80?=80=
?=80?=80?=80?=80?=80?=7F=80?=7F=80?=7F=80?=80?=80?=80?=80?=80?=80?=80?=80=
?=80?=80?=80?=80?=80?=7F852013-50832=01CVWardAdmissionassch6243604Y=15Ye8=
52013-50832=01=80?=80?=80?=01sch6246279=19Ye852013-50832=01=80?=80?=80?=01=
sch6243667!Ye852013-50832=80?=80?=03sch6246399=0FYe852013-50832=01=80?=80=
?=80?=01=03@@=80?=7F=7F@@=7F@@@@@@=80@=80?@@=80?=80?=80?=80?=80?=80?=80?=80=
?=80?=80?=80?=80?=80?=80?=80?=80?=80?=80?=80?=7F=80?=80?=80?=80?=80?=80?=80=
?=80?=80?=80?=80?=80?=7F=80?=80?=80?=80?=80?=80?=80?=80?=80?=80?=80?=80?=80=
?=80?=80?=80?852002-30044=01CVWardAdmission=01sch4938915YeYe852002-30044=01=
=80?=01sch4941733*Ye852002-30044=80?=80?sch4938953eYe852002-30044=03sch49=
41737eYe852002-30044=03=80?=7F=7F=7F=80?=80?=80?=80?=80?=7F=80?=80?=80?=80=
?=80?=80?=80?=7F=7F=7F=7F=80?=7F=80?=7F=80?=7F=7F=7F=7F=7F=7F=80?=80?=80?=
=80?=80?=80?=80?=80?=80?=7F852014-10447=01CVWardAdmissionndsch5029072Y=1B=
Ye852014-10447=01=80?=80?=80?=01sch5031564eYe852014-10447=01=80?=03sch502=
9090eYe852014-10447=03sch5031590#Ye852014-10447=01=80?=80?=80?=01=03@@=80=
?=7F=7F@@=7F@@@@=80?=80?@=80?@@=80?=80?=80?=80?=80?=80?=80?=80?=80?=80?=80=
?=80?=80?=80?=7F=7F=80?=7F=7F=80?=80?=80?=7F=80?=80?=80?=80?=80?=7F=7F=7F=
=80?=80?=80?=80?=80?=80?=80?=80?=80?=80?=80?=80?=80?=80?852002-10559=01CV=
WardAdmission=01=E0=7FeNee852002-10559=F2=FF=FF=7F=F2=FF=FF=7Fh=7Fh=7Fh=7F=
=F2=FF=FF=7F=FF=7Fh=7Fh=7F=E5ee852002-10559=F2=FF=FF=7F=F2=FF=FF=7Fh=7Fh=7F=
h=7F=F2=FF=FF=7Fcould=20
be=20
oee852002-10559=F2=FF=FF=7F=F2=FF=FF=7Fh=7Fh=7Fh=7F=F2=FF=FF=7F=03j=01ee8=
52002-10559=F2=FF=FF=7F=F2=FF=FF=7Fh=7Fh=7Fh=7F=F2=FF=FF=7F=03=7F=7F=7F=7F=
=7F=7F=7F=7F=7F=7F=7F=7F=7F=7F=7F=7F=7F=7Fh=7F=7F=7F=7F=7F=7F=7F=7F=7F=7F=
=7F=7F=7F=7F=7F=7F=7F=7F=7F=7F=7F=7F=7F=7F=7F=7F=7F=7F=7F=7F=7F=7F=7F=7F=7F=
=7F=7F=7F=7F=7F=7F=7F=7F=7F=7F=7F=7F=7F852002-10171=01CVWardAdmission=01s=
ch4951023YeYe852002-10171=EE=FF=FF=7FH=7F=EE=FF=FF=7Fsch4954551eYe852002-=
10171sch4951028eYe852002-10171=03sch4954558eYe852002-10171=03=7F=7F=7F=7F=
=7F=7F=7F=7F=7F=7F=7F=7F=7F=7F=7F=7F=7F=7F=7F=7F=7F=7F852002-51373=01DxOu=
tsideCVWardUl=E8=01eeUl=E8=01=1C=E5=FF=FF=7F=F2=FF=FF=7Fh=7Fh=7Fh=7F=F2=FF=
=FF=7FUl=E8=01eeUl=E8=01=1C=E5=FF=FF=7F=F2=FF=FF=7Fh=7Fh=7Fh=7F=F2=FF=FF=7F=
Yee852002-51373=F2=FF=FF=7F=80?=80?h=7F=F2=FF=FF=7F=02=C7=01=01ee852002-5=
1373=F2=FF=FF=7Fh=7F=F2=FF=FF=7F=03=7F=7F=7F=7F=7F=7F=7F=7F=7F=7F=7F=80?=7F=
=80?=7F=7F=7F=80?=80?=80?=7F=7F=7F=7F=7F=7F=7F=7F=7F=7F=7F=7F=7F=7F=80?=7F=
=7F=7F=7F=7F=7F=80?=7F=7F=80?=7F=7F=7F=7F=7F=7F=7F=80?=80?=80?=7F=7F=7F=7F=
=7F=7F=80?=7F=7F=80?=7F852002-50441=01CVWardAdmission=01=E0=7Fe=20
_xNee852002-50441=F2=FF=FF=7F=F2=FF=FF=7Fh=7Fh=7Fh=7F=F2=FF=FF=7F=05ee852=
002-50441=F2=FF=FF=7F=F2=FF=FF=7Fh=7Fh=7Fh=7F=F2=FF=FF=7FNee852002-50441=F2=
=FF=FF=7F=F2=FF=FF=7Fh=7Fh=7Fh=7F=F2=FF=FF=7F=03=02=01=01ee852002-50441=F2=
=FF=FF=7F=F2=FF=FF=7Fh=7Fh=7Fh=7F=F2=FF=FF=7F=03=7F=7F=7F=7F=7F=7F=7F=7F=7F=
=7F=7F=7F=7F=7F=7F=7F=7F=7Fh=7F=7F=7F=7F=7F=7F=7F=7F=7F=7F=7F=7F=7F=7F=7F=
=7F=7F=7F=7F=7F=7F=7F=7F=7F=7F=7F=7F=7F=7F=7F=7F=7F=7F=7F=7F=7F=7F=7F=7F=7F=
=7F=7F=7F=7F=7F=7F=7F=7F852002-50687=01DxOutsideCVWardUl=E8=01eeUl=E8=01=1C=
=E5=FF=FF=7F=F2=FF=FF=7Fh=7Fh=7Fh=7F=F2=FF=FF=7FUl=E8=01eeUl=E8=01=1C=E5=FF=
=FF=7F=F2=FF=FF=7Fh=7Fh=7Fh=7F=F2=FF=FF=7F5=20
Nysee852002-50687=F2=FF=FF=7F=80?=80?h=7F=F2=FF=FF=7F=02Ul=E8=01eeUl=E8=01=
=1C=E5=FF=FF=7F=F2=FF=FF=7Fh=7Fh=7Fh=7F=F2=FF=FF=7F=01=7F=7F=7F=7F=7F=7F=7F=
=7F=7F=7F=7F=7F=7F=80?=7F=7F=7F=80?=80?=80?=7F=7F=7F=7F=7F=7F=7F=7F=7F=7F=
=7F=7F=7F=7F=80?=7F=7F=7F=7F=7F=7F=80?=7F=7F=80?=7F=7F=7F=7F=7F=7F=7F=80?=
=80?=80?=7F=7F=7F=7F=7F=7F=80?=7F=7F=80?=7F852013-53151=01DxOutsideCVWard=
Ul=E8=01eeUl=E8=01=1C=E5=FF=FF=7F=F2=FF=FF=7Fh=7Fh=7Fh=7F=F2=FF=FF=7FUl=E8=
=01eeUl=E8=01=1C=E5=FF=FF=7F=F2=FF=FF=7Fh=7Fh=7Fh=7F=F2=FF=FF=7F=E0=7Feee=
852013-53151=F2=FF=FF=7F=F2=FF=FF=7Fh=7F=F2=FF=FF=7F=02Ul=E8=01eeUl=E8=01=
=1C=E5=FF=FF=7F=F2=FF=FF=7Fh=7Fh=7Fh=7F=F2=FF=FF=7F=01=7F=7F=7F=7F=7F=7F=7F=
=7F=7F=7F=7F=7F=7F=7F=7F=7F=7F=7F=7F=7F=7F=7F=7F=7F=7F=7F=7F=7F=7F=7F=7F=7F=
=7F=7F=7F=7F=7F=7F=7F=7F=7F=7F=7F=7F=7F=7F=7F=7F=7F=7F=7F=7F=7F=7F=7F=7F=7F=
=7F=7F=7F=7F=7F=7F852013-10329=01CVWardAdmissionndsch4142180YeNe852013-10=
329=F2=FF=FF=7Fh=7F=F2=FF=FF=7Fsch4143328eNe852013-10329=F2=FF=FF=7Fh=7F=F2=
=FF=FF=7Fsch4142168eNe852013-10329=F2=FF=FF=7Fh=7F=F2=FF=FF=7F=03sch41433=
28eNe852013-10329=F2=FF=FF=7Fh=7F=F2=FF=FF=7F=03=7F=7F=7F=7F=7F=7F=7F=7F=7F=
=7F=7F=7F=7F=7F=7F=7F=7F=7F=7F=7F=7F=7F=7F=7F=7F=7F=7F=7F=7F=7F=7F=7F=7F=7F=
=7F=7F=7F852002-50774=01DxOutsideCVWardUl=E8=01eeUl=E8=01=1C=E5=FF=FF=7F=F2=
=FF=FF=7Fh=7Fh=7Fh=7F=F2=FF=FF=7FUl=E8=01eeUl=E8=01=1C=E5=FF=FF=7F=F2=FF=FF=
=7Fh=7Fh=7Fh=7F=F2=FF=FF=7FNee852002-50774=F2=FF=FF=7F=F2=FF=FF=7Fh=7Fh=7F=
h=7F=F2=FF=FF=7F=02?=01=01ee852002-50774=F2=FF=FF=7Fh=7Fh=7Fh=7F=F2=FF=FF=
=7F=03=7F=7F=7F=7F=7F=7F=7F=7F=7F=7F=7F=7F=7F=7F=7F=7F=7F=7Fh=7F=7F=7F=7F=
=7F=7F=7F=7F=7F=7F=7F=7F=7F=7F=7F=7F=7F=7F=7F=7F=7F=7F=7F=7F=7F=7F=7F=7F=7F=
=7F=7F=7F=7F=7F=7F=7F=7F=7F=7F=7F=7F=7F=7F=7F=7F=7F=7F=7F852002-53665=01D=
xOutsideCVWardUl=E8=01eeUl=E8=01=1C=E5=FF=FF=7F=F2=FF=FF=7Fh=7Fh=7Fh=7F=F2=
=FF=FF=7FUl=E8=01eeUl=E8=01=1C=E5=FF=FF=7F=F2=FF=FF=7Fh=7Fh=7Fh=7F=F2=FF=FF=
=7Fee852002-53665h=7Fh=7F=02=FD=02=01ee852002-53665=F2=FF=FF=7Fh=7Fh=7Fh=7F=
=F2=FF=FF=7F=03=7F=7F=7F=7F=7F=7F=7F=7F=7F=7F=7F=7F=7F=7F=7F=7F=7F=7Fh=7F=
=7F=7F=7F=7F=7F=7F=7F=7F=7F=7F=7F=7F=7F=7F=7F=7F=7F=7F=7F=7F=7F=7F=7F=7F=7F=
=7F=7F=7F=7F=7F=7F=7F=7F=7F=7F=7F=7F=7F=7F=7F=7F=7F=7F=7F=7F852002-52581=01=
CVWardAdmissionassch5070143Y=02Ye852002-52581p=7F=05ee852002-52581=F2=FF=FF=
=7F=F2=FF=FF=7Fh=7Fh=7Fh=7F=F2=FF=FF=7Fsch5070165eYe852002-52581=03u=02=01=
ee852002-52581=F2=FF=FF=7F=F2=FF=FF=7Fh=7Fh=7Fh=7F=F2=FF=FF=7F=03=7F=7F=7F=
=7F=7F=7F=7F=7F=7F=7F=7F=7F=7F=7F=7F=7F=7F=7F=7F=7F=7F=7F=7F=7F=7F=7F=7F=7F=
=7F=7F=7F=7F=7F=7F=7F=7F=7F=7F=7F=7F=7F=7F=7F=7F=7F=7F=7F=7F=7F=7F=7F=7F=7F=
=7F=7F852002-10570=01DxOutsideCVWardUl=E8=01eeUl=E8=01=1C=E5=FF=FF=7F=F2=FF=
=FF=7Fh=7Fh=7Fh=7F=F2=FF=FF=7FUl=E8=01eeUl=E8=01=1C=E5=FF=FF=7F=F2=FF=FF=7F=
h=7Fh=7Fh=7F=F2=FF=FF=7FNee852002-10570=F2=FF=FF=7F=01h=7F=F2=FF=FF=7F=02=
m=01ee852002-10570=F2=FF=FF=7Fh=7F=F2=FF=FF=7F=03=7F=7F=7F=7F=7F=7F=7F=7F=
=7F=7F=7F=7F=7F=7F=7F=7F=7F=7F=7F=7F=7F=7F=7F=7F=7F=7F=7F=7F=7F=7F=7F=7F=7F=
=7F=7F=7F=7F=7F=7F=7F=7F=7F=7F=7F=7F=7F=80?=7F=7F=7F=7F=7F=7F=7F=7F=7F=7F=
=7F=7F852002-52642=01DxOutsideCVWardUl=E8=01eeUl=E8=01=1C=E5=FF=FF=7F=F2=FF=
=FF=7Fh=7Fh=7Fh=7F=F2=FF=FF=7FUl=E8=01eeUl=E8=01=1C=E5=FF=FF=7F=F2=FF=FF=7F=
h=7Fh=7Fh=7F=F2=FF=FF=7Fee852002-52642=F2=FF=FF=7Fh=7Fh=7Fh=7F=F2=FF=FF=7F=
=02Ul=E8=01eeUl=E8=01=1C=E5=FF=FF=7F=F2=FF=FF=7Fh=7Fh=7Fh=7F=F2=FF=FF=7F=01=
=7F=7F=7F=7F=7F=7F=7F=7F=7F=7F=7F=7F=7F=7F=7F=7F=7F=7Fh=7F=7F=7F=7F=7F=7F=
=7F=7F=7F=7F=7F=7F=7F=7F=7F=7F=7F=7F=7F=7F=7F=7F=7F=7F=7F=7F=7F=7F=7F=7F=7F=
=7F=7F=7F=7F=7F=7F=7F=7F=7F=7F=7F=7F=7F=7F=7F=7F=7F852002-50039=01CVWardA=
dmission=02sch5598484YeYe852002-50039=EE=FF=FF=7F=18=7FH=7F=EE=FF=FF=7Fsc=
h5600839eYe852002-50039sch5598524eYe852002-50039=03sch5600817eYe852002-50=
039=03=7F=7F=7F=7F=7F=7F=7F=7F=7F=7F=7F=7F=7F=7F=7F=7F=7F=7F=7F=7F=7F=7F=7F=
=7F=7F=7F=7F=7F=7F=7F=7F=7F=7F=7F=7F=7F=7F852014-51726=01DxOutsideCVWardU=
l=E8=01eeUl=E8=01=1C=E5=FF=FF=7F=F2=FF=FF=7Fh=7Fh=7Fh=7F=F2=FF=FF=7FUl=E8=
=01eeUl=E8=01=1C=E5=FF=FF=7F=F2=FF=FF=7Fh=7Fh=7Fh=7F=F2=FF=FF=7Fee852014-=
51726=F2=FF=FF=7F=01=18=7Fh=7F=F2=FF=FF=7F=02h=04=01ee852014-51726=F2=FF=FF=
=7F=F2=FF=FF=7Fh=7Fh=7Fh=7F=F2=FF=FF=7F=03=7F=7F=7F=7F=7F=7F=7F=7F=7F=7F=7F=
=7F=7F=7F=7F=7F=7F=7F=18=7F=7F=7F=7F=7F=7F=7F=7F=7F=7F=7F=7F=7F=7F=7F=7F=7F=
=7F=7F=7F=7F=7F=7F=7F=7F=7F=7F=7F=7F=7F=7F=7F=7F=80?=7F=7F=7F=7F=7F=7F=7F=
=7F=7F=7F=7F=7F=7F=7F852014-50184=01CVWardAdmissionndsch5413795YeYe852014=
-50184=05ee852014-50184=F2=FF=FF=7F=F2=FF=FF=7Fh=7Fh=7Fh=7F=F2=FF=FF=7Fsc=
h5413841eYe852014-50184=03
 =
=04=01ee852014-50184=F2=FF=FF=7F=F2=FF=FF=7Fh=7Fh=7Fh=7F=F2=FF=FF=7F=03=7F=
=7F=7F=7F=7F=7F=7F=7F=7F=7F=7F=7F=7F=7F=7F=7F=7F=7F=7F=7F=7F=7F=7F=7F=7F=7F=
=7F=7F=7F=7F=7F=7F=7F=7F=7F=7F=7F=7F=7F=7F=7F=7F=7F=7F=7F=7F=7F=7F=7F=7F=7F=
852002-51768=01DxOutsideCVWardUl=E8=01eeUl=E8=01=1C=E5=FF=FF=7F=F2=FF=FF=7F=
h=7Fh=7Fh=7F=F2=FF=FF=7FUl=E8=01eeUl=E8=01=1C=E5=FF=FF=7F=F2=FF=FF=7Fh=7F=
h=7Fh=7F=F2=FF=FF=7Fee852002-51768=F2=FF=FF=7Fh=7F=F2=FF=FF=7F=02=FF=01=01=
ee852002-51768=F2=FF=FF=7F=80?=80?h=7F=F2=FF=FF=7F=03=7F=7F=7F=7F=7F=7F=7F=
=7F=7F=7F=7F=80?=7F=80?=7F=7F=7F=80?=80?=7F=7F=7F=7F=7F=7F=7F=7F=7F=7F=7F=
=7F=7F=7F=7F=7F=7F=80?=7F=80?=7F=7F=7F=7F=80?=7F=7F=7F=7F=7F=7F=7F=80?=80=
?=80?=7F=7F=7F=7F=7F=7F=7F=80?=7F=80?=7F852002-10219=01CVWardAdmission=01=
sch4687227YeYe852002-10219sch4689792eNe852002-10219=F2=FF=FF=7Fh=7F=F2=FF=
=FF=7Fsch4687240=1AYe852002-10219=80?=80?=03sch468975eNe852002-10219=F2=FF=
=FF=7Fh=7F=F2=FF=FF=7F=03=7F=7F=7F=7F=7F=7F=7F=7F=7F=80?=80?=80?=7F=80?=80=
?=80?=7F=7F=7F=7F=7F=7F=7F=7F=7F=7F=7F=80?=7F=80?=7F=80?=7F=7F=7F=7F=7F=7F=
=80?=80?=80?=7F=80?=7F=7F=80?=7F852014-30020=01CVWardAdmissionndsch482454=
9YeNe852014-30020=F2=FF=FF=7Fh=7F=F2=FF=FF=7Fsch4827745eYe852014-30020sch=
4824572eNe852014-30020=F2=FF=FF=7Fh=7F=F2=FF=FF=7F=03sch4827768eYe852014-=
30020=03=7F=7F=7F=7F=7F=7F=7F=7F=7F=7F=7F=7F=7F=7F=7F=7F=7F=7F=7F=7F=7F=7F=
=7F=7F=7F=7F=7F=7F=7F=7F852014-52236=01CVWardAdmissionassch5462944YeYe852=
014-52236=05ee852014-52236=F2=FF=FF=7F=F2=FF=FF=7Fh=7Fh=7Fh=7F=F2=FF=FF=7F=
sch5462980eYe852014-52236=18=7F=03=88=04=01ee852014-52236=F2=FF=FF=7F=F2=FF=
=FF=7Fh=7Fh=7Fh=7F=F2=FF=FF=7F=03=7F=7F=7F=7F=7F=7F=7F=7F=7F=7F=7F=7F=7F=7F=
=7F=7F=7F=18=7F=7F=7F=7F=7F=7F=7F=7F=7F=7F=7F=7F=7F=7F=7F=7F=7F=7F=7F=7F=7F=
=7F=7F=7F=7F=7F=7F=7F=7F=7F=7F=7F=7F=7F=7F=7F=7F=7F=7F852002-53403=01CVWa=
rdAdmissionnd=E0=7FeNee852002-53403=F2=FF=FF=7F=F2=FF=FF=7Fh=7Fh=7Fh=7F=F2=
=FF=FF=7F=05ee852002-53403=F2=FF=FF=7F=F2=FF=FF=7Fh=7Fh=7Fh=7F=F2=FF=FF=7F=
Nee852002-53403=F2=FF=FF=7F=F2=FF=FF=7Fh=7Fh=7Fh=7F=F2=FF=FF=7F=03=E0=02=01=
ee852002-53403=F2=FF=FF=7F=F2=FF=FF=7Fh=7Fh=7Fh=7F=F2=FF=FF=7F=03=7F=7F=7F=
=7F=7F=7F=7F=7F=7F=7F=7F=7F=7F=7F=7F=7F=7F=7Fh=7F=7F=7F=7F=7F=7F=7F=7F=7F=
=7F=7F=7F=7F=7F=7F=7F=7F=7F=7F=7F=7F=7F=7F=7F=7F=7F=7F=7F=7F=7F=7F=7F=7F=7F=
=7F=7F=7F=7F=7F=7F=7F=7F=7F=7F=7F=7F=7F=7F852013-52359=01CVWardAdmissionn=
dsch5520262YeYe852013-52359sch5523409eYe852013-52359=EE=FF=FF=7FH=7F=EE=FF=
=FF=7Fsch5520350eYe852013-52359=03sch5523430eYe852013-52359=03=7F=7F=7F=7F=
=7F=7F=7F=7F=7F=7F=7F=7F=7F=7F=7F=7F=7F=7F=7F=7F852013-52296=01DxOutsideC=
VWardUl=E8=01eeUl=E8=01=1C=E5=FF=FF=7F=F2=FF=FF=7Fh=7Fh=7Fh=7F=F2=FF=FF=7F=
Ul=E8=01eeUl=E8=01=1C=E5=FF=FF=7F=F2=FF=FF=7Fh=7Fh=7Fh=7F=F2=FF=FF=7Fee85=
2013-52296=F2=FF=FF=7Fh=7Fh=7Fh=7F=F2=FF=FF=7F=02=A4=03=01ee852013-52296=F2=
=FF=FF=7Fh=7F=F2=FF=FF=7F=03=7F=7F=7F=7F=7F=7F=7F=7F=7F=7F=7F=7F=7F=7F=7F=
=7F=7F=7Fh=7F=7F=7F=7F=7F=7F=7F=7F=7F=7F=7F=7F=7F=7F=7F=7F=7F=7F=7F=7F=7F=
=7F=7F=7F=7F=7F=7F=7F=7F=7F=7F=7F=7F=7F=7F=7F=7F=7F=7F=7F=7F=7F=7F=7F=7F=7F=
852002-30065=01CVWardAdmission=01sch5020323YeYe852002-30065sch5024007eYe8=
52002-30065=EE=FF=FF=7FH=7F=EE=FF=FF=7Fsch5020336eYe852002-30065=03sch502=
4008=12Ye852002-30065p=7F=03=7F=7F=7F=7F=7F=7F=7F=7F=7F=7F=7F=7F=7F=7F=7F=
=7F=7F=7F=7F=7F=7F=7F=7F=7F=7F=7F=7F=7F=7F=7F=7F=7F=7F=7F=7F=7F=7F=7F8520=
02-10047=01CVWardAdmission=02sch4245668YeNe852002-10047=F2=FF=FF=7Fh=7F=F2=
=FF=FF=7F=FF=7Fh=7Fh=7F=E5ee852002-10047=F2=FF=FF=7F=F2=FF=FF=7Fh=7Fh=7Fh=
=7F=F2=FF=FF=7Fsch4245675eNe852002-10047=F2=FF=FF=7Fh=7F=F2=FF=FF=7F=03=0B=
=01ee852002-10047=F2=FF=FF=7F=F2=FF=FF=7Fh=7Fh=7Fh=7F=F2=FF=FF=7F=03=7F=7F=
=7F=7F=7F=7F=7F=7F=7F=7F=7F=7F=7F=7F=7F=7F=7F=7F=7F=7F=7F=7F=7F=7F=7F=7F=7F=
=7F=7F=7F=7F=7F=7F=7F=7F=7F=7F=7F=7F=7F=7F=7F=7F=7F=7F=7F=7F=7F=7F=7F=7F=7F=
=7F=7F=7F=7F=7F=7F=7F=7F852002-52838=01CVWardAdmissionnd=E0=7Fe
 =
NeNee852002-52838=F2=FF=FF=7F=F2=FF=FF=7Fh=7Fh=7Fh=7F=F2=FF=FF=7Fsch54233=
39eYe852002-52838sch5419756eYe852002-52838=03sch5423393eYe852002-52838=03=
=7F=7F=7F=7F=7F=7F=7F=7F=7F=7F=7F=7F=7F=7F=7F=7F=7F=7F=7F=7F=7F=7F=7F=7F=7F=
=7F=7F=7F=7F=7F=7F=7F=7F=7F=7F=7F=7F=7F=7F852002-40049=02CVWardAdmission=01=
=E0=7FeNee852002-40049=F2=FF=FF=7F=F2=FF=FF=7Fh=7Fh=7Fh=7F=F2=FF=FF=7F=05=
ee852002-40049=F2=FF=FF=7F=F2=FF=FF=7Fh=7Fh=7Fh=7F=F2=FF=FF=7FonthlNfolee=
852002-40049=F2=FF=FF=7F=F2=FF=FF=7Fh=7Fh=7Fh=7F=F2=FF=FF=7F=03=B6=01ee85=
2002-40049=F2=FF=FF=7F=F2=FF=FF=7Fh=7Fh=7Fh=7F=F2=FF=FF=7F=03=7F=7F=7F=7F=
=7F=7F=7F=7F=7F=7F=7F=7F=7F=7F=7F=7F=7F=7Fh=7F=7F=7F=7F=7F=7F=7F=7F=7F=7F=
=7F=7F=7F=7F=7F=7F=7F=7F=7F=7F=7F=7F=7F=7F=7F=7F=7F=7F=7F=7F=7F=7F=7F=7F=7F=
=7F=7F=7F=7F=7F=7F=7F=7F=7F=7F=7F=7F=7F852002-10440=01CVWardAdmission=01s=
ch4499882YeNe852002-10440=F2=FF=FF=7Fh=7F=F2=FF=FF=7Fsch4503434eYe852002-=
10440sch4499887eNe852002-10440=F2=FF=FF=7Fh=7F=F2=FF=FF=7F=03sch4503489eY=
e852002-10440=03=7F=7F=7F=7F=7F=7F=7F=7F=7F=7F=7F=7F=7F=7F=7F=7F=7F=7F=7F=
=7F=7F=7F=7F=7F=7F=7F=7F=7F=7F=7F852014-50951=02CVWardAdmissionassch62435=
54YeYe852014-50951sch6246311eYe852014-50951=EE=FF=FF=7FH=7F=EE=FF=FF=7Fsc=
h6243694eYe852014-50951=03sch6246389eYe852014-50951=03=7F=7F=7F=7F=7F=7F=7F=
=7F=7F=7F=7F=7F=7F=7F=7F=7F=7F=7F=7F=7F852002-10500=02CVWardAdmission=01=E0=
=7FeNee852002-10500=F2=FF=FF=7F=F2=FF=FF=7Fh=7Fh=7Fh=7F=F2=FF=FF=7F=05ee8=
52002-10500=F2=FF=FF=7F=F2=FF=FF=7Fh=7Fh=7Fh=7F=F2=FF=FF=7FNee852002-1050=
0=F2=FF=FF=7F=F2=FF=FF=7Fh=7Fh=7Fh=7F=F2=FF=FF=7F=03Z=01ee852002-10500=F2=
=FF=FF=7F=F2=FF=FF=7Fh=7Fh=7Fh=7F=F2=FF=FF=7F=03=7F=7F=7F=7F=7F=7F=7F=7F=7F=
=7F=7F=7F=7F=7F=7F=7F=7F=7Fh=7F=7F=7F=7F=7F=7F=7F=7F=7F=7F=7F=7F=7F=7F=7F=
=7F=7F=7F=7F=7F=7F=7F=7F=7F=7F=7F=7F=7F=7F=7F=7F=7F=7F=7F=7F=7F=7F=7F=7F=7F=
=7F=7F=7F=7F=7F=7F=7F=7F852002-50945=01CVWardAdmissionndsch5718944YeYe852=
002-50945sch5723020eYe852002-50945=EE=FF=FF=7FH=7F=EE=FF=FF=7Fsch5718986e=
Ye852002-50945=03sch5723043eYe852002-50945=03=7F=7F=7F=7F=7F=7F=7F=7F=7F=7F=
=7F=7F=7F=7F=7F=7F=7F=7F=7F=7F852002-50345=01DxOutsideCVWardUl=E8=01eeUl=E8=
=01=1C=E5=FF=FF=7F=F2=FF=FF=7Fh=7Fh=7Fh=7F=F2=FF=FF=7FUl=E8=01eeUl=E8=01=1C=
=E5=FF=FF=7F=F2=FF=FF=7Fh=7Fh=7Fh=7F=F2=FF=FF=7FNee852002-50345=F2=FF=FF=7F=
h=7Fh=7Fh=7F=F2=FF=FF=7F=02=EF=01ee852002-50345=F2=FF=FF=7Fh=7F=F2=FF=FF=7F=
=03=7F=7F=7F=7F=7F=7F=7F=7F=7F=7F=7F=7F=7F=7F=7F=7F=7F=7Fh=7F=7F=7F=7F=7F=
=7F=7F=7F=7F=7F=7F=7F=7F=7F=7F=7F=7F=7F=7F=7F=7F=7F=7F=7F=7F=7F=7F=7F=7F=7F=
=7F=7F=7F=7F=7F=7F=7F=7F=7F=7F=7F=7F=7F=7F=7F=7F852002-52025=01CVWardAdmi=
ssionnd=E0=7FeNee852002-52025=F2=FF=FF=7F=F2=FF=FF=7Fh=7Fh=7Fh=7F=F2=FF=FF=
=7Fsch6230096eYe852002-52025Nee852002-52025=F2=FF=FF=7F=F2=FF=FF=7Fh=7Fh=7F=
h=7F=F2=FF=FF=7F=03sch6230127eYe852002-52025=03=7F=7F=7F=7F=7F=7F=7F=7F=7F=
=7F=7F=7F=7F=7F=7F=7F=7Fh=7F=7F=7F=7F=7F=7F=7F=7F=7F=7F=7F=7F=7F=7F=7F=7F=
=7F=7F=7F=7F=7F=7F=7F=7F=7F=7F=7F=7F=7F=7F=7F=7F=7F=7F=7F=7F=7F852014-502=
63=01DxOutsideCVWardUl=E8=01eeUl=E8=01=1C=E5=FF=FF=7F=F2=FF=FF=7Fh=7Fh=7F=
h=7F=F2=FF=FF=7FUl=E8=01eeUl=E8=01=1C=E5=FF=FF=7F=F2=FF=FF=7Fh=7Fh=7Fh=7F=
=F2=FF=FF=7Fee852014-50263=F2=FF=FF=7Fh=7Fh=7Fh=7F=F2=FF=FF=7F=02=0F=04=01=
ee852014-50263=F2=FF=FF=7F=80?=80?h=7F=F2=FF=FF=7F=03=7F=7F=7F=7F=7F=7F=7F=
=7F=7F=7F=7F=7F=7F=80?=7F=7F=7F=80?h=7F=80?=7F=7F=7F=7F=7F=7F=7F=7F=7F=7F=
=7F=7F=7F=7F=7F=7F=7F=80?=7F=80?=7F=7F=7F=7F=80?=7F=7F=7F=7F=7F=7F=7F=80?=
=80?=80?=7F=7F=7F=7F=7F=7F=7F=80?=7F=80?=7F852002-52272=01CVWardAdmission=
ndsch5047225YeYe852002-52272=05eNe852002-52272=F2=FF=FF=7Fh=7Fh=7Fh=7F=F2=
=FF=FF=7Fsch5047242eYe852002-52272=03sch5050826eYe852002-52272=03=7F=7F=7F=
=7F=7F=7F=7F=7F=7F=7F=7F=7F=7F=7F=7F=7F=7F=7F=7F=7F=7F=7F=7F=7F=7F=7F=7F=7F=
=7F=7F=7F=7F=7F=7F852014-51912=01CVWardAdmissionassch5734125YeYe852014-51=
912=EE=FF=FF=7FH=7F=EE=FF=FF=7Fsch5737581eYe852014-51912sch5734131eYe8520=
14-51912=03sch5737585eYe852014-51912=03=7F=7F=7F=7F=7F=7F=7F=7F=7F=7F=7F=7F=
=7F=7F=7F=7F=7F=7F=7F=7F=7F=7F852002-53580=01DxOutsideCVWardUl=E8=01eeUl=E8=
=01=1C=E5=FF=FF=7F=F2=FF=FF=7Fh=7Fh=7Fh=7F=F2=FF=FF=7FUl=E8=01eeUl=E8=01=1C=
=E5=FF=FF=7F=F2=FF=FF=7Fh=7Fh=7Fh=7F=F2=FF=FF=7Fee852002-53580=F2=FF=FF=7F=
h=7Fh=7Fh=7F=F2=FF=FF=7F=02Ul=E8=01eeUl=E8=01=1C=E5=FF=FF=7F=F2=FF=FF=7Fh=
=7Fh=7Fh=7F=F2=FF=FF=7F=01=7F=7F=7F=7F=7F=7F=7F=7F=7F=7F=7F=7F=7F=7F=7F=7F=
=7F=7Fh=7F=7F=7F=7F=7F=7F=7F=7F=7F=7F=7F=7F=7F=7F=7F=7F=7F=7F=7F=7F=7F=7F=
=7F=7F=7F=7F=7F=7F=7F=7F=7F=7F=7F=7F=7F=7F=7F=7F=7F=7F=7F=7F=7F=7F=7F=7F=7F=
=7F852013-51994=01CVWardAdmissionas=E0=7FeNee852013-51994=F2=FF=FF=7F=F2=FF=
=FF=7Fh=7Fh=7Fh=7F=F2=FF=FF=7F=05ee852013-51994=F2=FF=FF=7F=F2=FF=FF=7Fh=7F=
h=7Fh=7F=F2=FF=FF=7FNee852013-51994=F2=FF=FF=7F=F2=FF=FF=7Fh=7Fh=7Fh=7F=F2=
=FF=FF=7F=03=94=03=01ee852013-51994=F2=FF=FF=7F=F2=FF=FF=7Fh=7Fh=7Fh=7F=F2=
=FF=FF=7F=03=7F=7F=7F=7F=7F=7F=7F=7F=7F=7F=7F=7F=7F=7F=7F=7F=7F=7Fh=7F=7F=
=7F=7F=7F=7F=7F=7F=7F=7F=7F=7F=7F=7F=7F=7F=7F=7F=7F=7F=7F=7F=7F=7F=7F=7F=7F=
=7F=7F=7F=7F=7F=7F=7F=7F=7F=7F=7F=7F=7F=7F=7F=7F=7F=7F=7F=7F=7F852014-501=
02=01CVWardAdmissionndsch4514130YeYe852014-50102sch4515462eNe852014-50102=
=F2=FF=FF=7Fh=7F=F2=FF=FF=7Fsch4514119eYe852014-50102=03sch4515474eNe8520=
14-50102=F2=FF=FF=7Fh=7F=F2=FF=FF=7F=03=7F=7F=7F=7F=7F=7F=7F=7F=7F=7F=7F=7F=
=7F=7F=7F=7F=7F=7F=7F=7F=7F=7F=7F=7F=7F=7F=7F=7F852013-30030=01CVWardAdmi=
ssionndSCH4700349YeYe852013-30030=EE=FF=FF=7FH=7F=EE=FF=FF=7FSCH4702686eY=
e852013-30030SCH4700327eYe852013-30030=03SCH4702706eYe852013-30030=03=7F=7F=
=7F=7F=7F=7F=7F=7F=7F=7F=7F=7F=7F=7F=7F=7F=7F=7F=7F=7F=7F=7F852002-52390=01=
CVWardAdmissionas=E0=7FeNee852002-52390=F2=FF=FF=7F=F2=FF=FF=7Fh=7Fh=7Fh=7F=
=F2=FF=FF=7F=05ee852002-52390=F2=FF=FF=7F=F2=FF=FF=7Fh=7Fh=7Fh=7F=F2=FF=FF=
=7Fto=20
WoNestee852002-52390=F2=FF=FF=7F=F2=FF=FF=7Fh=7Fh=7Fh=7F=F2=FF=FF=7F=03[=02=
=01ee852002-52390=F2=FF=FF=7F=F2=FF=FF=7Fh=7Fh=7Fh=7F=F2=FF=FF=7F=03=7F=7F=
=7F=7F=7F=7F=7F=7F=7F=7F=7F=7F=7F=7F=7F=7F=7F=7Fh=7F=7F=7F=7F=7F=7F=7F=7F=
=7F=7F=7F=7F=7F=7F=7F=7F=7F=7F=7F=7F=7F=7F=7F=7F=7F=7F=7F=7F=7F=7F=7F=7F=7F=
=7F=7F=7F=7F=7F=7F=7F=7F=7F=7F=7F=7F=7F=7F=7F852014-52893=01DxOutsideCVWa=
rdUl=E8=01eeUl=E8=01=1C=E5=FF=FF=7F=F2=FF=FF=7Fh=7Fh=7Fh=7F=F2=FF=FF=7FUl=
=E8=01eeUl=E8=01=1C=E5=FF=FF=7F=F2=FF=FF=7Fh=7Fh=7Fh=7F=F2=FF=FF=7F=E0=7F=
eee852014-52893=F2=FF=FF=7Fh=7F=F2=FF=FF=7F=02Ul=E8=01eeUl=E8=01=1C=E5=FF=
=FF=7F=F2=FF=FF=7Fh=7Fh=7Fh=7F=F2=FF=FF=7F=01=7F=7F=7F=7F=7F=7F=7F=7F=7F=7F=
=7F=7F=7F=7F=7F=7F=7F=7F=7F=7F=7F=7F=7F=7F=7F=7F=7F=7F=7F=7F=7F=7F=7F=7F=7F=
=7F=7F=7F=7F=7F=7F=7F=7F=7F=7F=7F=7F=7F=7F=7F=7F=7F=7F=7F=7F=7F=7F=7F=7F=7F=
=7F=7F=7F852002-53267=01CVWardAdmissionndsch5918273YeYe852002-53267sch592=
2825eYe852002-53267=EE=FF=FF=7FH=7F=EE=FF=FF=7Fsch5918265eYe852002-53267=03=
sch5922834eYe852002-53267=03=7F=7F=7F=7F=7F=7F=7F=7F=7F=7F=7F=7F=7F=7F=7F=
=7F=7F=7F=7F=7F852014-52999=01DxOutsideCVWardUl=E8=01eeUl=E8=01=1C=E5=FF=FF=
=7F=F2=FF=FF=7Fh=7Fh=7Fh=7F=F2=FF=FF=7FUl=E8=01eeUl=E8=01=1C=E5=FF=FF=7F=F2=
=FF=FF=7Fh=7Fh=7Fh=7F=F2=FF=FF=7Fee852014-52999=F2=FF=FF=7F=F2=FF=FF=7Fh=7F=
h=7Fh=7F=F2=FF=FF=7F=02=A5=04=01ee852014-52999=F2=FF=FF=7F=F2=FF=FF=7Fh=7F=
h=7Fh=7F=F2=FF=FF=7F=03=7F=7F=7F=7F=7F=7F=7F=7F=7F=7F=7F=7F=7F=7F=7F=7F=7F=
=7Fh=7F=7F=7F=7F=7F=7F=7F=7F=7F=7F=7F=7F=7F=7F=7F=7F=7F=7F=7F=7F=7F=7F=7F=
=7F=7F=7F=7F=7F=7F=7F=7F=7F=7F=7F=7F=7F=7F=7F=7F=7F=7F=7F=7F=7F=7F=7F=7F=7F=
852013-51483=01DxOutsideCVWardUl=E8=01eeUl=E8=01=1C=E5=FF=FF=7F=F2=FF=FF=7F=
h=7Fh=7Fh=7F=F2=FF=FF=7FUl=E8=01eeUl=E8=01=1C=E5=FF=FF=7F=F2=FF=FF=7Fh=7F=
h=7Fh=7F=F2=FF=FF=7Fee852013-51483=F2=FF=FF=7Fh=7F=F2=FF=FF=7F=02r=03=01e=
e852013-51483=F2=FF=FF=7Fh=7F=F2=FF=FF=7F=03=7F=7F=7F=7F=7F=7F=7F=7F=7F=7F=
=7F=7F=7F=7F=7F=7F=7F=7F=7F=7F=7F=7F=7F=7F=7F=7F=7F=7F=7F=7F=7F=7F=7F=7F=7F=
=7F=7F=7F=7F=7F=7F=7F=7F=7F=7F=7F=7F=7F=7F=7F=7F=7F=7F=7F=7F=7F=7F=7F=7F8=
52013-50061=01CVWardAdmissionnd=E0=7FeNee852013-50061=F2=FF=FF=7F=F2=FF=FF=
=7Fh=7Fh=7Fh=7F=F2=FF=FF=7F=05ee852013-50061=F2=FF=FF=7F=F2=FF=FF=7Fh=7Fh=
=7Fh=7F=F2=FF=FF=7FNee852013-50061=F2=FF=FF=7F=F2=FF=FF=7Fh=7Fh=7Fh=7F=F2=
=FF=FF=7F=03$=03=01ee852013-50061=F2=FF=FF=7F=F2=FF=FF=7Fh=7Fh=7Fh=7F=F2=FF=
=FF=7F=03=7F=7F=7F=7F=7F=7F=7F=7F=7F=7F=7F=7F=7F=7F=7F=7F=7F=7Fh=7F=7F=7F=
=7F=7F=7F=7F=7F=7F=7F=7F=7F=7F=7F=7F=7F=7F=7F=7F=7F=7F=7F=7F=7F=7F=7F=7F=7F=
=7F=7F=7F=7F=7F=7F=7F=7F=7F=7F=7F=7F=7F=7F=7F=7F=7F=7F=7F=7F852002-30071=03=
CVWardAdmission=01=E0=7FeNee852002-30071=F2=FF=FF=7F=F2=FF=FF=7Fh=7Fh=7Fh=
=7F=F2=FF=FF=7Fsch5573067eYe852002-30071Nee852002-30071=F2=FF=FF=7F=F2=FF=
=FF=7Fh=7Fh=7Fh=7F=F2=FF=FF=7F=03sch5573063eYe852002-30071=03=7F=7F=7F=7F=
=7F=7F=7F=7F=7F=7F=7F=7F=7F=7F=7F=7F=7Fh=7F=7F=7F=7F=7F=7F=7F=7F=7F=7F=7F=
=7F=7F=7F=7F=7F=7F=7F=7F=7F=7F=7F=7F=7F=7F=7F=7F=7F=7F=7F=7F=7F=7F=7F=7F=7F=
=7F852002-50623=01CVWardAdmission=01=E0=7FeNee852002-50623=F2=FF=FF=7F=F2=
=FF=FF=7Fh=7Fh=7Fh=7F=F2=FF=FF=7F=05ee852002-50623=F2=FF=FF=7F=F2=FF=FF=7F=
h=7Fh=7Fh=7F=F2=FF=FF=7Fsch4739776eNe852002-50623=F2=FF=FF=7Fh=7F=F2=FF=FF=
=7F=03#=01=01ee852002-50623=F2=FF=FF=7F=F2=FF=FF=7Fh=7Fh=7Fh=7F=F2=FF=FF=7F=
=03=7F=7F=7F=7F=7F=7F=7F=7F=7F=7F=7F=7F=7F=7F=7F=7F=7F=7F=7F=7F=7F=7F=7F=7F=
=7F=7F=7F=7F=7F=7F=7F=7F=7F=7F=7F=7F=7F=7F=7F=7F=7F=7F=7F=7F=7F=7F=7F=7F=7F=
=7F=7F=7F=7F=7F=7F=7F=7F=7F=7F=7F=7F=7F=7F852002-40002=01DxOutsideCVWardU=
l=E8=01eeUl=E8=01=1C=E5=FF=FF=7F=F2=FF=FF=7Fh=7Fh=7Fh=7F=F2=FF=FF=7FUl=E8=
=01eeUl=E8=01=1C=E5=FF=FF=7F=F2=FF=FF=7Fh=7Fh=7Fh=7F=F2=FF=FF=7FNee852002=
-40002=F2=FF=FF=7Fh=7Fh=7Fh=7F=F2=FF=FF=7F=02=A7=01ee852002-40002=F2=FF=FF=
=7Fh=7Fh=7Fh=7F=F2=FF=FF=7F=03=7F=7F=7F=7F=7F=7F=7F=7F=7F=7F=7F=7F=7F=7F=7F=
=7F=7F=7Fh=7F=7F=7F=7F=7F=7F=7F=7F=7F=7F=7F=7F=7F=7F=7F=7F=7F=7F=7F=7F=7F=
=7F=7F=7F=7F=7F=7F=7F=7F=7F=7F=7F=7F=7F=7F=7F=7F=7F=7F=7F=7F=7F=7F=7F=7F=7F=
=7F=7F852014-52659=01CVWardAdmissionassch5682129YeYe852014-52659=05ee8520=
14-52659=F2=FF=FF=7F=F2=FF=FF=7Fh=7Fh=7Fh=7F=F2=FF=FF=7Fsch5682135eYe8520=
14-52659=03=95=04=01ee852014-52659=F2=FF=FF=7F=F2=FF=FF=7Fh=7Fh=7Fh=7F=F2=
=FF=FF=7F=03=7F=7F=7F=7F=7F=7F=7F=7F=7F=7F=7F=7F=7F=7F=7F=7F=7F=7F=7F=7F=7F=
=7F=7F=7F=7F=7F=7F=7F=7F=7F=7F=7F=7F=7F=7F=7F=7F=7F=7F=7F=7F=7F=7F=7F=7F=7F=
=7F=7F=7F=7F=7F852002-20071=01CVWardAdmission=01sch6028098YeYe852002-2007=
1=05eYe852002-20071=EE=FF=FF=7FH=7F=EE=FF=FF=7Fsch6028109eYe852002-20071=03=
=96=01eYe852002-20071=03=7F=7F=7F=7F=7F=7F=7F=7F=7F=7F=7F=7F=7F=7F=7F=7F=7F=
=7F=7F=7F852002-53230=01CVWardAdmissionndsch5353948YeYe852002-53230sch535=
3935eYe852002-53230=EE=FF=FF=7FH=7F=EE=FF=FF=7Fsch5353903eYe852002-53230=03=
sch5353911eYe852002-53230=03=7F=7F=7F=7F=7F=7F=7F=7F=7F=7F=7F=7F=7F=7F=7F=
=7F=7F=7F=7F=7F852013-50275=01CVWardAdmissionndsch4470251YeYe852013-50275=
=EE=FF=FF=7FH=7F=EE=FF=FF=7Fsch4471634eYe852013-50275sch4470246eYe852013-=
50275=03sch4471653eYe852013-50275=03=7F=7F=7F=7F=7F=7F=7F=7F=7F=7F=7F=7F=7F=
=7F=7F=7F=7F=7F=7F=7F=7F=7F852013-51887=01CVWardAdmissionassch6056651YeYe=
852013-51887sch6059522eYe852013-51887=EE=FF=FF=7FH=7F=EE=FF=FF=7Fsch60566=
81eYe852013-51887=03sch6059539eYe852013-51887=03=7F=7F=7F=7F=7F=7F=7F=7F=7F=
=7F=7F=7F=7F=7F=7F=7F=7F=7F=7F=7F852002-20065=01CVWardAdmission=01sch4551=
778YeNe852002-20065=F2=FF=FF=7Fh=7F=F2=FF=FF=7Fsch4554531eNe852002-20065=F2=
=FF=FF=7Fh=7F=F2=FF=FF=7Fsch4551772eNe852002-20065=F2=FF=FF=7Fh=7F=F2=FF=FF=
=7F=03sch4554538eNe852002-20065=F2=FF=FF=7Fh=7F=F2=FF=FF=7F=03=7F=7F=7F=7F=
=7F=7F=7F=7F=7F=7F=7F=7F=7F=7F=7F=7F=7F=7F=7F=7F=7F=7F=7F=7F=7F=7F=7F=7F=7F=
=7F=7F=7F=7F=7F=7F=7F=7F852002-53447=01DxOutsideCVWardUl=E8=01eeUl=E8=01=1C=
=E5=FF=FF=7F=F2=FF=FF=7Fh=7Fh=7Fh=7F=F2=FF=FF=7FUl=E8=01eeUl=E8=01=1C=E5=FF=
=FF=7F=F2=FF=FF=7Fh=7Fh=7Fh=7F=F2=FF=FF=7Fee852002-53447=F2=FF=FF=7Fh=7Fh=
=7Fh=7F=F2=FF=FF=7F=02=E7=02=01ee852002-53447=F2=FF=FF=7Fh=7Fh=7Fh=7F=F2=FF=
=FF=7F=03=7F=7F=7F=7F=7F=7F=7F=7F=7F=7F=7F=7F=7F=7F=7F=7F=7F=7Fh=7F=7F=7F=
=7F=7F=7F=7F=7F=7F=7F=7F=7F=7F=7F=7F=7F=7F=7F=7F=7F=7F=7F=7F=7F=7F=7F=7F=7F=
=7F=7F=7F=7F=7F=7F=7F=7F=7F=7F=7F=7F=7F=7F=7F=7F=7F=7F=7F=7F852014-53233=01=
CVWardAdmission=9CJ=E0=7FeNee852014-53233=F2=FF=FF=7F=F2=FF=FF=7Fh=7Fh=7F=
h=7F=F2=FF=FF=7F=05ee852014-53233=F2=FF=FF=7F=F2=FF=FF=7Fh=7Fh=7Fh=7F=F2=FF=
=FF=7FNee852014-53233=F2=FF=FF=7F=F2=FF=FF=7Fh=7Fh=7Fh=7F=F2=FF=FF=7F=03=AC=
=04=01ee852014-53233=F2=FF=FF=7F=F2=FF=FF=7Fh=7Fh=7Fh=7F=F2=FF=FF=7F=03=7F=
=7F=7F=7F=7F=7F=7F=7F=7F=7F=7F=7F=7F=7F=7F=7F=7F=7Fh=7F=7F=7F=7F=7F=7F=7F=
=7F=7F=7F=7F=7F=7F=7F=7F=7F=7F=7F=7F=7F=7F=7F=7F=7F=7F=7F=7F=7F=7F=7F=7F=7F=
=7F=7F=7F=7F=7F=7F=7F=7F=7F=7F=7F=7F=7F=7F=7F=7F852002-10507=01CVWardAdmi=
ssion=01sch4537405YeYe852002-10507sch4540204eNe852002-10507=F2=FF=FF=7Fh=7F=
=F2=FF=FF=7Fsch4537400eYe852002-10507=03sch4540190eNe852002-10507=F2=FF=FF=
=7Fh=7F=F2=FF=FF=7F=03=7F=7F=7F=7F=7F=7F=7F=7F=7F=7F=7F=7F=7F=7F=7F=7F=7F=
=7F=7F=7F=7F=7F=7F=7F=7F=7F=7F=7F852014-52180=01CVWardAdmissionassch49484=
99YeYe852014-52180sch4951071eYe852014-52180=EE=FF=FF=7FH=7F=EE=FF=FF=7Fsc=
h4946390eYe852014-52180=03sch4948504eYe852014-52180=03=7F=7F=7F=7F=7F=7F=7F=
=7F=7F=7F=7F=7F=7F=7F=7F=7F=7F=7F=7F=7F852014-51144=01CVWardAdmissionas=E0=
=7FeNee852014-51144=F2=FF=FF=7F=F2=FF=FF=7Fh=7Fh=7Fh=7F=F2=FF=FF=7F=05ee8=
52014-51144=F2=FF=FF=7F=F2=FF=FF=7Fh=7Fh=7Fh=7F=F2=FF=FF=7FNee852014-5114=
4=F2=FF=FF=7F=F2=FF=FF=7Fh=7Fh=7Fh=7F=F2=FF=FF=7F=03P=04=01ee852014-51144=
=F2=FF=FF=7F=F2=FF=FF=7Fh=7Fh=7Fh=7F=F2=FF=FF=7F=03=7F=7F=7F=7F=7F=7F=7F=7F=
=7F=7F=7F=7F=7F=7F=7F=7F=7F=7Fh=7F=7F=7F=7F=7F=7F=7F=7F=7F=7F=7F=7F=7F=7F=
=7F=7F=7F=7F=7F=7F=7F=7F=7F=7F=7F=7F=7F=7F=7F=7F=7F=7F=7F=7F=7F=7F=7F=7F=7F=
=7F=7F=7F=7F=7F=7F=7F=7F=7F852002-20046=01CVWardAdmission=02sch4832118YeY=
e852002-20046sch4834769eNe852002-20046=F2=FF=FF=7Fh=7F=F2=FF=FF=7Fsch4832=
122eYe852002-20046=03sch4834773eYe852002-20046=03=7F=7F=7F=7F=7F=7F=7F=7F=
=7F=7F=7F=7F=7F=7F=7F=7F=7F=7F=7F=7F852014-50730=01CVWardAdmissionassch59=
90662YeYe852014-50730sch5994184eYe852014-50730=EE=FF=FF=7FH=7F=EE=FF=FF=7F=
sch5990677eYe852014-50730=03sch5994196eYe852014-50730=03=7F=7F=7F=7F=7F=7F=
=7F=7F=7F=7F=7F=7F=7F=7F=7F=7F=7F=7F=7F=7F852002-10433=01CVWardAdmissionn=
ksch4806178YeYe852002-10433sch4808809eYe852002-10433=EE=FF=FF=7F=18=7FH=7F=
=EE=FF=FF=7Fsch4806314eYe852002-10433=03sch4808837eYe852002-10433=03=7F=7F=
=7F=7F=7F=7F=7F=7F=7F=7F=7F=7F=7F=7F=7F=7F=7F=7F=7F=7F=7F=7F=7F=7F=7F=7F=7F=
=7F=7F=7F=7F=7F=7F=7F852002-52307=01DxOutsideCVWardUl=E8=01eeUl=E8=01=1C=E5=
=FF=FF=7F=F2=FF=FF=7Fh=7Fh=7Fh=7F=F2=FF=FF=7FUl=E8=01eeUl=E8=01=1C=E5=FF=FF=
=7F=F2=FF=FF=7Fh=7Fh=7Fh=7F=F2=FF=FF=7Fee852002-52307=F2=FF=FF=7Fh=7Fh=7F=
h=7F=F2=FF=FF=7F=02M=02=01ee852002-52307=F2=FF=FF=7Fh=7Fh=7Fh=7F=F2=FF=FF=
=7F=03=7F=7F=7F=7F=7F=7F=7F=7F=7F=7F=7F=7F=7F=7F=7F=7F=7F=7Fh=7F=7F=7F=7F=
=7F=7F=7F=7F=7F=7F=7F=7F=7F=7F=7F=7F=7F=7F=7F=7F=7F=7F=7F=7F=7F=7F=7F=7F=7F=
=7F=7F=7F=7F=7F=7F=7F=7F=7F=7F=7F=7F=7F=7F=7F=7F=7F=7F=7F852002-40083=02C=
VWardAdmission=01sch5230432YeYe852002-40083=05ee852002-40083=F2=FF=FF=7F=F2=
=FF=FF=7Fh=7Fh=7Fh=7F=F2=FF=FF=7Fsch5230458eYe852002-40083=03=C3=01ee8520=
02-40083=F2=FF=FF=7F=F2=FF=FF=7Fh=7Fh=7Fh=7F=F2=FF=FF=7F=03=7F=7F=7F=7F=7F=
=7F=7F=7F=7F=7F=7F=7F=7F=7F=7F=7F=7F=7F=7F=7F=7F=7F=7F=7F=7F=7F=7F=7F=7F=7F=
=7F=7F=7F=7F=7F=7F=7F=7F=7F=7F=7F=7F=7F=7F=7F=7F=7F=7F=7F=7F=7F852002-517=
64=01CVWardAdmissionassch4911103YeYe852002-51764sch4913560eYe852002-51764=
=EE=FF=FF=7FH=7F=EE=FF=FF=7Fsch4911087eYe852002-51764=18=7F=03sch4913562e=
Ye852002-51764=03=7F=7F=7F=7F=7F=7F=7F=7F=7F=7F=7F=18=7F=7F=7F=7F=7F=7F=7F=
=7F=7F=7F=7F=7F=7F=7F=7F=7F=7F=7F=7F=7F=7F=7F=7F=7F=7F=7F=7F852014-52120=02=
CVWardAdmissionassch6004455YeYe852014-52120sch6008321eYe852014-52120=EE=FF=
=FF=7FH=7F=EE=FF=FF=7Fsch6004471=06Ye852014-52120p=7F=03sch6008330eYe8520=
14-52120=03=7F=7F=7F=7F=7F=7F=7F=7F=7F=7F=7Fp=7F=7F=7F=7F=7F=7F=7F=7F=7F=7F=
=7F=7F=7F=7F=7F=7F=7F=7F=7F=7F=7F=7F=7F=7F=7F=7F=7F852014-51790=01CVWardA=
dmissionasswch5805728Y=0EYe852014-51790=EE=FF=FF=7F=80?=80?H=7F=EE=FF=FF=7F=
sch5810428=11Ye852014-51790=80?=80?sch5805749eYe852014-51790=01=18=7F=80?=
=01=03sch5810436eYe852014-51790=03=7F=7F=80?=7F=7F=7F=7F=7F=7F@=7F=7F=80?=
=7F=80?=80?=18=7F=7F=7F=80?=7F=7F=80?=80?=7F=80?=80?=7F=7F=80?=7F=80?=7F=7F=
=80?=7F=80?=7F=80?=7F=80?=7F=7F=80?=7F=80?=7F=7F=80?=80?=80?=80?=80?=80?=80=
?=80?=80?=80?=80?=7F852002-50320=01CVWardAdmission=01sch4766380YeYe852002=
-50320sch4768613eNe852002-50320=F2=FF=FF=7Fh=7F=F2=FF=FF=7Fsch4766303eYe8=
52002-50320=03sch4768582eNe852002-50320=F2=FF=FF=7Fh=7F=F2=FF=FF=7F=03=7F=
=7F=7F=7F=7F=7F=7F=7F=7F=7F=7F=7F=7F=7F=7F=7F=7F=7F=7F=7F=7F=7F=7F=7F=7F=7F=
=7F=7F852014-51480=02CVWardAdmissionassch6033536YeYe852014-51480=EE=FF=FF=
=7FH=7F=EE=FF=FF=7Fsch6037508eYe852014-51480sch6033558eYe852014-51480=03s=
ch6037520eYe852014-51480=03=7F=7F=7F=7F=7F=7F=7F=7F=7F=7F=7F=7F=7F=7F=7F=7F=
=7F=7F=7F=7F=7F=7F852014-50724=01DxOutsideCVWardUl=E8=01eeUl=E8=01=1C=E5=FF=
=FF=7F=F2=FF=FF=7Fh=7Fh=7Fh=7F=F2=FF=FF=7FUl=E8=01eeUl=E8=01=1C=E5=FF=FF=7F=
=F2=FF=FF=7Fh=7Fh=7Fh=7F=F2=FF=FF=7Fee852014-50724=F2=FF=FF=7F=01h=7Fh=7F=
h=7F=F2=FF=FF=7F=02.=04=01ee852014-50724=F2=FF=FF=7Fh=7Fh=7Fh=7F=F2=FF=FF=
=7F=03=7F=7F=7F=7F=7F=7F=7F=7F=7F=7F=7F=7F=7F=7F=7F=7F=7F=7Fh=7F=7F=7F=7F=
=7F=7F=7F=7F=7F=7F=7F=7F=7F=7F=7F=7F=7F=7F=7F=7F=7F=7F=7F=7F=7F=7F=7F=7F=7F=
=7F=7F=7F=7F=80?=7F=7F=7F=7F=7F=7F=7F=7F=7F=7F=7F=7F=7F=7F852013-50837=03=
CVWardAdmissionassch6246318YeYe852013-50837=05ee852013-50837=F2=FF=FF=7F=F2=
=FF=FF=7Fh=7Fh=7Fh=7F=F2=FF=FF=7Fsch6246349eYe852013-50837=EE=FF=FF=7FH=7F=
=EE=FF=FF=7F=03X=03=01ee852013-50837=F2=FF=FF=7F=F2=FF=FF=7Fh=7Fh=7Fh=7F=F2=
=FF=FF=7F=03=7F=7F=7F=7F=7F=7F=7F=7F=7F=7F=7F=7F=7F=7F=7F=7F=7F=7F=7F=7F=7F=
=7F=7F=7F=7F=7F=7F=7F=7F=7F=7F=7F=7F=7F=7F=7F=7F=7F=7F=7F=7F=7F=7F=7F=7F=7F=
=7F=7F=7F=7F=7F=7F=7F=7F=7F=7F=7F852002-52189=01CVWardAdmissionnd=E0=7FeN=
ee852002-52189=F2=FF=FF=7F=F2=FF=FF=7Fh=7Fh=7Fh=7F=F2=FF=FF=7F=05ee852002=
-52189=F2=FF=FF=7F=F2=FF=FF=7Fh=7Fh=7Fh=7F=F2=FF=FF=7FNee852002-52189=F2=FF=
=FF=7F=F2=FF=FF=7Fh=7Fh=7Fh=7F=F2=FF=FF=7F=03=3D=02=01ee852002-52189=F2=FF=
=FF=7F=F2=FF=FF=7Fh=7Fh=7Fh=7F=F2=FF=FF=7F=03=7F=7F=7F=7F=7F=7F=7F=7F=7F=7F=
=7F=7F=7F=7F=7F=7F=7F=7Fh=7F=7F=7F=7F=7F=7F=7F=7F=7F=7F=7F=7F=7F=7F=7F=7F=
=7F=7F=7F=7F=7F=7F=7F=7F=7F=7F=7F=7F=7F=7F=7F=7F=7F=7F=7F=7F=7F=7F=7F=7F=7F=
=7F=7F=7F=7F=7F=7F=7F852014-10576=02CVWardAdmissionassch5672332YeYe852014=
-10576=EE=FF=FF=7FH=7F=EE=FF=FF=7Fsch5676326eYe852014-10576sch5672363eYe8=
52014-10576=03sch5676332eYe852014-10576=03=7F=7F=7F=7F=7F=7F=7F=7F=7F=7F=7F=
=7F=7F=7F=7F=7F=7F=7F=7F=7F=7F=7F852013-52073=01CVWardAdmissionassch48373=
95YeNe852013-52073=F2=FF=FF=7Fh=7F=F2=FF=FF=7Fsch4838424eYe852013-52073sc=
h4837393eNe852013-52073=F2=FF=FF=7Fh=7F=F2=FF=FF=7F=03sch4838400eYe852013=
-52073=03=7F=7F=7F=7F=7F=7F=7F=7F=7F=7F=7F=7F=7F=7F=7F=7F=7F=7F=7F=7F=7F=7F=
=7F=7F=7F=7F=7F=7F=7F=7F852002-50524=01CVWardAdmission=01=E0=7FepreNee852=
002-50524=F2=FF=FF=7F=F2=FF=FF=7Fh=7Fh=7Fh=7F=F2=FF=FF=7F=05ee852002-5052=
4=F2=FF=FF=7F=F2=FF=FF=7Fh=7Fh=7Fh=7F=F2=FF=FF=7FNee852002-50524=F2=FF=FF=
=7F=F2=FF=FF=7Fh=7Fh=7Fh=7F=F2=FF=FF=7F=03=0C=01=01ee852002-50524=F2=FF=FF=
=7F=F2=FF=FF=7Fh=7Fh=7Fh=7F=F2=FF=FF=7F=03=7F=7F=7F=7F=7F=7F=7F=7F=7F=7F=7F=
=7F=7F=7F=7F=7F=7F=7Fh=7F=7F=7F=7F=7F=7F=7F=7F=7F=7F=7F=7F=7F=7F=7F=7F=7F=
=7F=7F=7F=7F=7F=7F=7F=7F=7F=7F=7F=7F=7F=7F=7F=7F=7F=7F=7F=7F=7F=7F=7F=7F=7F=
=7F=7F=7F=7F=7F=7F852002-53062=01CVWardAdmissionndsch5353944YeYe852002-53=
062=05ee852002-53062=F2=FF=FF=7F=F2=FF=FF=7Fh=7Fh=7Fh=7F=F2=FF=FF=7Fsch53=
53900eYe852002-53062=03=AA=02=01ee852002-53062=F2=FF=FF=7F=F2=FF=FF=7Fh=7F=
h=7Fh=7F=F2=FF=FF=7F=03=7F=7F=7F=7F=7F=7F=7F=7F=7F=7F=7F=7F=7F=7F=7F=7F=7F=
=7F=7F=7F=7F=7F=7F=7F=7F=7F=7F=7F=7F=7F=7F=7F=7F=7F=7F=7F=7F=7F=7F=7F=7F=7F=
=7F=7F=7F=7F=7F=7F=7F=7F=7F852002-53665=01CVWardAdmissionas=E0=7FeNee8520=
02-53665=F2=FF=FF=7F=F2=FF=FF=7Fh=7Fh=7Fh=7F=F2=FF=FF=7F=05ee852002-53665=
=F2=FF=FF=7F=F2=FF=FF=7Fh=7Fh=7Fh=7F=F2=FF=FF=7FNee852002-53665=F2=FF=FF=7F=
=F2=FF=FF=7Fh=7Fh=7Fh=7F=F2=FF=FF=7F=03=FC=02=01ee852002-53665=F2=FF=FF=7F=
=F2=FF=FF=7Fh=7Fh=7Fh=7F=F2=FF=FF=7F=03=7F=7F=7F=7F=7F=7F=7F=7F=7F=7F=7F=7F=
=7F=7F=7F=7F=7F=7Fh=7F=7F=7F=7F=7F=7F=7F=7F=7F=7F=7F=7F=7F=7F=7F=7F=7F=7F=
=7F=7F=7F=7F=7F=7F=7F=7F=7F=7F=7F=7F=7F=7F=7F=7F=7F=7F=7F=7F=7F=7F=7F=7F=7F=
=7F=7F=7F=7F=7F852002-51554=01CVWardAdmissionassch4951033YeYe852002-51554=
=EE=FF=FF=7FH=7F=EE=FF=FF=7Fsch4954550eYe852002-51554=EE=FF=FF=7FH=7F=EE=FF=
=FF=7Fsch4951037eYe852002-51554=03sch4954554eYe852002-51554=03=7F=7F=7F=7F=
=7F=7F=7F=7F=7F=7F=7F=7F=7F=7F=7F=7F=7F=7F=7F=7F=7F=7F=7F=7F=7F=7F=7F=7F8=
52002-20009=01CVWardAdmission=01sch4959494YeYe852002-20009=EE=FF=FF=7FH=7F=
=EE=FF=FF=7Fsch4962049eYe852002-20009sch4959498eYe852002-20009=03sch49620=
51eYe852002-20009=03=7F=7F=7F=7F=7F=7F=7F=7F=7F=7F=7F=7F=7F=7F=7F=7F=7F=7F=
=7F=7F=7F=7F852002-50777=01CVWardAdmissionndsch5426156YeYe852002-50777=05=
ee852002-50777=F2=FF=FF=7F=F2=FF=FF=7Fh=7Fh=7Fh=7F=F2=FF=FF=7Fsch5426196e=
Ye852002-50777=03B=01=01ee852002-50777=F2=FF=FF=7F=F2=FF=FF=7Fh=7Fh=7Fh=7F=
=F2=FF=FF=7F=03=7F=7F=7F=7F=7F=7F=7F=7F=7F=7F=7F=7F=7F=7F=7F=7F=7F=7F=7F=7F=
=7F=7F=7F=7F=7F=7F=7F=7F=7F=7F=7F=7F=7F=7F=7F=7F=7F=7F=7F=7F=7F=7F=7F=7F=7F=
=7F=7F=7F=7F=7F=7F852002-10557=02CVWardAdmission=01=E0=7FeNee852002-10557=
=F2=FF=FF=7F=F2=FF=FF=7Fh=7Fh=7Fh=7F=F2=FF=FF=7F=FF=7Fh=7Fh=7F=E5ee852002=
-10557=F2=FF=FF=7F=F2=FF=FF=7Fh=7Fh=7Fh=7F=F2=FF=FF=7FNee852002-10557=F2=FF=
=FF=7F=F2=FF=FF=7Fh=7Fh=7Fh=7F=F2=FF=FF=7F=03i=01ee852002-10557=F2=FF=FF=7F=
=F2=FF=FF=7Fh=7Fh=7Fh=7F=F2=FF=FF=7F=03=7F=7F=7F=7F=7F=7F=7F=7F=7F=7F=7F=7F=
=7F=7F=7F=7F=7F=7Fh=7F=7F=7F=7F=7F=7F=7F=7F=7F=7F=7F=7F=7F=7F=7F=7F=7F=7F=
=7F=7F=7F=7F=7F=7F=7F=7F=7F=7F=7F=7F=7F=7F=7F=7F=7F=7F=7F=7F=7F=7F=7F=7F=7F=
=7F=7F=7F=7F=7F852014-10635=01DxOutsideCVWardUl=E8=01eeUl=E8=01=1C=E5=FF=FF=
=7F=F2=FF=FF=7Fh=7Fh=7Fh=7F=F2=FF=FF=7FUl=E8=01eeUl=E8=01=1C=E5=FF=FF=7F=F2=
=FF=FF=7Fh=7Fh=7Fh=7F=F2=FF=FF=7Fee852014-10635=F2=FF=FF=7Fh=7F=F2=FF=FF=7F=
=02Ul=E8=01eeUl=E8=01=1C=E5=FF=FF=7F=F2=FF=FF=7Fh=7Fh=7Fh=7F=F2=FF=FF=7F=01=
=7F=7F=7F=7F=7F=7F=7F=7F=7F=7F=7F=7F=7F=7F=7F=7F=7F=7F=7F=7F=7F=7F=7F=7F=7F=
=7F=7F=7F=7F=7F=7F=7F=7F=7F=7F=7F=7F=7F=7F=7F=7F=7F=7F=7F=7F=7F=7F=7F=7F=7F=
=7F=7F=7F=7F=7F=7F=7F=7F=7F=7F=7F=7F=7F852014-50736=01CVWardAdmissionas=E0=
=7Fees=3DNee852014-50736=F2=FF=FF=7F=F2=FF=FF=7Fh=7Fh=7Fh=7F=F2=FF=FF=7F=05=
ee852014-50736=F2=FF=FF=7F=F2=FF=FF=7Fh=7Fh=7Fh=7F=F2=FF=FF=7FNee852014-5=
0736=F2=FF=FF=7F=F2=FF=FF=7Fh=7Fh=7Fh=7F=F2=FF=FF=7F=033=04=01ee852014-50=
736=F2=FF=FF=7F=F2=FF=FF=7Fh=7Fh=7Fh=7F=F2=FF=FF=7F=03=7F=7F=7F=7F=7F=7F=7F=
=7F=7F=7F=7F=7F=7F=7F=7F=7F=7F=7Fh=7F=7F=7F=7F=7F=7F=7F=7F=7F=7F=7F=7F=7F=
=7F=7F=7F=7F=7F=7F=7F=7F=7F=7F=7F=7F=7F=7F=7F=7F=7F=7F=7F=7F=7F=7F=7F=7F=7F=
=7F=7F=7F=7F=7F=7F=7F=7F=7F=7F852002-10540=02CVWardAdmission=01sch5976467=
YeYe852002-10540sch5980122eNe852002-10540=F2=FF=FF=7Fh=7F=F2=FF=FF=7Fsch5=
976496eYe852002-10540=03sch5980109eYe852002-10540=03=7F=7F=7F=7F=7F=7F=7F=
=7F=7F=7F=7F=7F=7F=7F=7F=7F=7F=7F=7F=7F852014-52823=01CVWardAdmissionFIsc=
h5941899YeYe852014-52823sch5944388eYe852014-52823=EE=FF=FF=7FH=7F=EE=FF=FF=
=7Fsch5941928eYe852014-52823=03sch5944439eYe852014-52823=03=7F=7F=7F=7F=7F=
=7F=7F=7F=7F=7F=7F=7F=7F=7F=7F=7F=7F=7F=7F=7F852002-40037=01CVWardAdmissi=
on=02sch5390672Y=1BYe852002-40037=EE=FF=FF=7Fp=7FH=7F=EE=FF=FF=7Fsch53944=
89eYe852002-40037sch5390696eYe852002-40037=03sch5394537eYe852002-40037=03=
=7F=7F=7F=7F=7F=7F=7F=7F=7F=7F=7F=7F=7F=7F=7F=7F=7F=7F=7F=7F=7F=7F=7F=7F=7F=
=7F=7F=7F=7F=7F=7F=7F=7F=7F=7F=7F=7F</data><strls></strls><value_labels><=
lbl> xpert_gw18B=8A	H=8FC=05=F6=01=02=08=04=01+ve-ve</lbl><lbl>=20
mtbcult_anyof_gw1_gw2_is1_is2=02=08=04=01+ve-ve</lbl><lbl>hmtbult_anyof_g=
w1_gw2_is1_is2=058
 =1E+3=01=E8=FF=FF=7F=F2=FF=FF=7F=F3=FF=FF=7Fmtb positivenegative for=20
mtbcontaminatedmissingmott</lbl><lbl>=A2xpertt_anyof_gw1_gw2_is1_is2=06j=12=
#7MY=01=02=03=04=05=06MTB=20
Detected HighMTB Detected LowMTB Detected MediumMTB Detected Very LowMTB =

InvalidMTB Not =
Detected</lbl><lbl>-mtb_qualitative1_gw2_is1_is2=02=15=04=01mtbnegative=20
for =
mtb</lbl><lbl>=87_mergelitative1_gw2_is1_is2=05W=10=1F+?=01=02=03=04=05ma=
ster only (1)using=20
only (2)matched (3)missing updated (4)nonmissing conflict=20
(5)</lbl><lbl>Kxpert_gw2ative1_gw2_is1_is2=04#=0C=13=1B=01=EE=FF=FF=7F=F2=
=FF=FF=7Fmtb presentno=20
mtbinvalidmissing</lbl><lbl>Kx_is1gw2ative1_gw2_is1_is2=04#=0C=13=1B=01=EE=
=FF=FF=7F=F2=FF=FF=7Fmtb=20
presentno=20
mtbinvalidmissing</lbl><lbl>Kx_is2gw2ative1_gw2_is1_is2=04#=0C=13=1B=01=EE=
=FF=FF=7F=F2=FF=FF=7Fmtb=20
presentno=20
mtbinvalidmissing</lbl><lbl>Kx_gw2gw2ative1_gw2_is1_is2=04#=0C=13=1B=01=EE=
=FF=FF=7F=F2=FF=FF=7Fmtb=20
presentno=20
mtbinvalidmissing</lbl><lbl>:aafb_gw1ative1_gw2_is1_is2=03=1A=05=12=01=F2=
=FF=FF=7Faafbneg for=20
aafbmissing</lbl><lbl>:aafb_gw2ative1_gw2_is1_is2=03=1A=05=12=01=F2=FF=FF=
=7Faafbneg for=20
aafbmissing</lbl><lbl>:aafb_is1ative1_gw2_is1_is2=03=1A=05=12=01=F2=FF=FF=
=7Faafbneg for=20
aafbmissing</lbl><lbl>:aafb_is2ative1_gw2_is1_is2=03=1A=05=12=01=F2=FF=FF=
=7Faafbneg for=20
aafbmissing</lbl><lbl>=BExamt_gw1ative1_gw2_is1_is2=07~=11(:N`o=01=02=03=04=
=EE=FF=FF=7F=F2=FF=FF=7Fmtb not=20
detectedmtb detected: very lowmtb detected: lowmtb detected:mediummtb=20
detected:highinvalid resultmissing=20
result</lbl><lbl>=BExamt_gw2ative1_gw2_is1_is2=07~=11(:N`o=01=02=03=04=EE=
=FF=FF=7F=F2=FF=FF=7Fmtb not=20
detectedmtb detected: very lowmtb detected: lowmtb detected:mediummtb=20
detected:highinvalid resultmissing=20
result</lbl><lbl>=BExamt_is1ative1_gw2_is1_is2=07~=11(:N`o=01=02=03=04=EE=
=FF=FF=7F=F2=FF=FF=7Fmtb not=20
detectedmtb detected: very lowmtb detected: lowmtb detected:mediummtb=20
detected:highinvalid resultmissing=20
result</lbl><lbl>=BExamt_is2ative1_gw2_is1_is2=07~=11(:N`o=01=02=03=04=EE=
=FF=FF=7F=F2=FF=FF=7Fmtb not=20
detectedmtb detected: very lowmtb detected: lowmtb detected:mediummtb=20
detected:highinvalid resultmissing=20
result</lbl></value_labels></u=04&#65533;&#65533;&#65533;&#65533;&#65533;=
&#65533;&#65533;&#65533;&#65533;&#65533;&#65533;&#65533;k=01&#65533;&#655=
33;&#65533;&#65533;&#65533;&#65533;&#65533;&#65533;&#65533;&#65533;&#6553=
3;&#65533;&#65533;&#65533;&#65533;&#65533;&#65533;&#65533;&#65533;&#65533=
;&#65533;&#65533;&#65533;&#65533;&#65533;&#65533;&#65533;&#65533;&#65533;=
&#65533;&#65533;&#65533;&#65533;&#65533;&#65533;&#65533;&#65533;&#65533;&=
#65533;&#65533;&#65533;&#65533;&#65533;&#65533;&#65533;&#65533;&#65533;&#=
65533;&#65533;&#65533;&#65533;&#65533;&#65533;&#65533;&#65533;&#65533;&#6=
5533;&#65533;&#65533;&#65533;&#65533;&#65533;&#65533;&#65533;&#65533;&#65=
533;&#65533;&#65533;&#65533;&#65533;&#65533;&#65533;&#65533;&#65533;&#655=
33;&#65533;&#65533;&#65533;&#65533;&#65533;&#65533;&#65533;&#65533;&#6553=
3;&#65533;&#65533;&#65533;&#65533;&#65533;&#65533;&#65533;&#65533;&#65533=
;&#65533;&#65533;&#65533;&#65533;&#65533;&#65533;&#65533;&#65533;&#65533;=
&#65533;&#65533;&#65533;&#65533;&#65533;&#65533;&#65533;&#65533;&#65533;&=
#65533;&#65533;&#65533;&#65533;&#65533;&#65533;&#65533;&#65533;&#65533;&#=
65533;&#65533;&#65533;&#65533;&#65533;&#65533;&#65533;&#65533;&#65533;&#6=
5533;&#65533;&#65533;&#65533;&#65533;&#65533;&#65533;&#65533;&#65533;&#65=
533;&#65533;&#65533;&#65533;&#65533;&#65533;&#65533;&#65533;&#65533;&#655=
33;&#65533;&#65533;&#65533;&#65533;&#65533;&#65533;&#65533;&#65533;&#6553=
3;&#65533;&#65533;&#65533;&#65533;&#65533;&#65533;&#65533;&#65533;&#65533=
;&#65533;&#65533;&#65533;&#65533;<></sortlist></stata_dta></BODY></HTML>
